# Supplementary material for: Dimethyl 1-(4-cyano­benz­yl)-1H-pyrazole-3,5-dicarboxyl­ate
Source: Acta Crystallogr Sect E Struct Rep Online. 2009 Apr 30;65(Pt 5):o1175. doi: 10.1107/S1600536809015578 (PMC2977840; doi:10.1107/S1600536809015578)
Supplement: Supplementary file 2 [file e-65-o1175-Isup2.hkl]

# 
# h,k,l, Fc-squared, Fo-squared, sigma(Fo-squared) and status flag 
# 
data_I
_shelx_title ' I         P -1         R = 0.06' 
_shelx_refln_list_code          4 
_shelx_F_calc_maximum      123.83 
_exptl_crystal_F_000       312.00 
_reflns_d_resolution_high  0.7718 
 
loop_ 
 _symmetry_equiv_pos_as_xyz 
 'x, y, z' 
 '-x, -y, -z' 
 
_cell_length_a     7.4981 
_cell_length_b     9.1753 
_cell_length_c    12.2884 
_cell_angle_alpha  69.820 
_cell_angle_beta   88.900 
_cell_angle_gamma  68.818 
 
_shelx_F_squared_multiplier     1.000 
 
loop_ 
 _refln_index_h 
 _refln_index_k 
 _refln_index_l 
 _refln_F_squared_calc 
 _refln_F_squared_meas 
 _refln_F_squared_sigma 
 _refln_observed_status 
   1   0   0      260.46      239.15      2.26 o 
   2   0   0      112.41      109.65      2.18 o 
   3   0   0        3.90        4.12      1.08 o 
   4   0   0       16.00       14.05      1.44 o 
   5   0   0      100.59      103.91      6.69 o 
   6   0   0        0.36       -1.03      1.03 o 
   7   0   0        3.65        3.41      1.88 o 
   8   0   0       10.34       10.70      4.19 o 
  -8   1   0        1.86        3.50      1.65 o 
  -7   1   0        1.81        3.72      2.64 o 
  -6   1   0       15.51       18.72      1.88 o 
  -5   1   0       61.06       56.69      2.64 o 
  -4   1   0       43.47       47.57      3.11 o 
  -3   1   0      983.29     1093.99      7.13 o 
  -2   1   0     2241.86     2289.99     17.06 o 
  -1   1   0      477.55      427.59      4.97 o 
   1   1   0      241.01      196.15      2.88 o 
   2   1   0     1278.18     1187.62      7.76 o 
   3   1   0      253.50      216.05      3.02 o 
   4   1   0       14.99       21.07      2.36 o 
   5   1   0       43.50       47.19      3.01 o 
   6   1   0        4.73        2.63      1.22 o 
   7   1   0       63.89       63.96      3.60 o 
   8   1   0        6.70        2.22      2.14 o 
   9   1   0        9.78        4.58      6.01 o 
  -8   2   0        0.40        2.00      1.68 o 
  -7   2   0        0.59        0.69      1.38 o 
  -6   2   0       59.53       54.12      2.71 o 
  -5   2   0       10.99        8.46      1.69 o 
  -4   2   0       25.05       23.78      1.85 o 
  -3   2   0      522.76      565.24      5.48 o 
  -2   2   0      230.51      236.14      4.20 o 
  -1   2   0        7.50        8.78      0.71 o 
   0   2   0        8.46        8.78      0.89 o 
   1   2   0       14.12       16.82      0.96 o 
   2   2   0     8768.15     8412.56     68.70 o 
   3   2   0       18.56       16.99      1.15 o 
   4   2   0      102.93      103.87      2.16 o 
   5   2   0       52.60       51.70      2.00 o 
   6   2   0        4.11        3.98      1.47 o 
   7   2   0        0.36        0.38      4.04 o 
   8   2   0        2.00        5.01      2.36 o 
   9   2   0        0.13        1.16      2.77 o 
  -7   3   0        0.01        0.99      2.35 o 
  -6   3   0       18.30       15.37      1.75 o 
  -5   3   0        8.60        9.51      3.86 o 
  -4   3   0        7.69        9.77      1.33 o 
  -3   3   0       16.44       11.85      1.57 o 
  -2   3   0      113.37      119.66      2.65 o 
  -1   3   0      659.05      690.47      8.02 o 
   0   3   0      195.95      174.81      3.19 o 
   1   3   0       15.31       16.48      1.38 o 
   2   3   0      259.97      230.36      2.98 o 
   3   3   0       58.73       60.43      1.76 o 
   4   3   0      900.66      876.87      4.19 o 
   5   3   0      168.27      179.72     10.89 o 
   6   3   0       32.15       35.37      2.81 o 
   7   3   0        1.80        1.68      1.91 o 
   8   3   0        0.04       -1.32      1.96 o 
   9   3   0        0.82        1.63      3.50 o 
  -7   4   0        0.20        0.00      2.59 o 
  -6   4   0        0.83        2.42      1.27 o 
  -5   4   0       16.11       17.16      2.22 o 
  -4   4   0       53.78       51.01      2.58 o 
  -3   4   0      141.15      141.43      4.38 o 
  -2   4   0       45.89       50.95      2.50 o 
  -1   4   0       59.27       53.96      2.12 o 
   0   4   0       14.89       14.72      3.91 o 
   1   4   0        0.36        0.53      0.57 o 
   2   4   0      312.89      314.08      6.20 o 
   3   4   0       71.13       75.65      1.96 o 
   4   4   0      506.74      583.43     11.28 o 
   5   4   0       10.35       10.28      2.01 o 
   6   4   0        0.00        5.78      3.11 o 
   7   4   0        0.03        3.41      1.98 o 
   8   4   0        0.27        0.71      3.16 o 
   9   4   0        4.50        4.17      2.38 o 
  -6   5   0        0.81        1.61      2.98 o 
  -5   5   0        0.17        1.41      1.32 o 
  -4   5   0        4.00        1.55      1.13 o 
  -3   5   0        4.58        3.64      1.12 o 
  -2   5   0      171.80      170.86      7.19 o 
  -1   5   0        0.92        1.15      0.96 o 
   0   5   0        5.64        4.39      0.91 o 
   1   5   0      227.01      220.70      5.24 o 
   2   5   0       17.39       17.04      1.45 o 
   3   5   0        0.92        0.95      0.82 o 
   4   5   0       65.15       68.17      1.94 o 
   5   5   0       27.60       26.72      3.36 o 
   6   5   0      150.85      137.69     10.31 o 
   7   5   0       46.06       59.73      4.82 o 
   8   5   0        0.43        2.53      2.20 o 
   9   5   0        1.69        1.30      2.10 o 
  -5   6   0        3.73        1.45      3.16 o 
  -4   6   0        1.61        2.02      1.46 o 
  -3   6   0        3.65        1.80      1.05 o 
  -2   6   0      370.17      392.93      6.58 o 
  -1   6   0      111.55      120.67      4.29 o 
   0   6   0        3.79        3.73      0.99 o 
   1   6   0       17.56       15.66      1.62 o 
   2   6   0       53.07       55.60      2.64 o 
   3   6   0        0.06        0.77      0.79 o 
   4   6   0        0.00        0.30      0.71 o 
   5   6   0      100.50      113.58     13.89 o 
   6   6   0       48.56       54.88      3.38 o 
   7   6   0       42.31       43.48      3.52 o 
   8   6   0        9.43        7.72      2.40 o 
   9   6   0        0.17        6.07      3.76 o 
  -4   7   0        0.35       -0.31      2.83 o 
  -3   7   0       13.63       12.47      2.10 o 
  -2   7   0        8.47        4.36      1.39 o 
  -1   7   0       58.75       58.29      3.63 o 
   0   7   0       33.07       32.22      2.78 o 
   1   7   0       61.13       74.35      3.28 o 
   2   7   0       70.17       72.02      2.91 o 
   3   7   0        8.02        7.58      1.20 o 
   4   7   0       51.65       57.27      2.77 o 
   5   7   0      117.29      148.51     26.11 o 
   6   7   0        0.66       -1.33      1.77 o 
   7   7   0       18.29       14.58      2.34 o 
   8   7   0       17.71       13.32      3.49 o 
   9   7   0        1.10        5.06      4.59 o 
  -3   8   0        1.07        1.74      3.37 o 
  -2   8   0        2.59        2.71      1.70 o 
  -1   8   0        0.39       -1.56      2.00 o 
   0   8   0       59.37       64.05      5.62 o 
   1   8   0        2.35        2.33      1.12 o 
   2   8   0        1.80        2.40      2.59 o 
   3   8   0        4.79        4.22      1.38 o 
   4   8   0       84.53       78.03      5.08 o 
   5   8   0       21.00       23.03      4.21 o 
   6   8   0        6.26        7.85      4.06 o 
   7   8   0        0.00        2.76      1.82 o 
   8   8   0        0.91       -1.36      2.14 o 
  -2   9   0        4.50        5.86      3.42 o 
  -1   9   0        4.97        4.52      1.69 o 
   0   9   0        0.22        1.09      1.12 o 
   1   9   0       21.27       21.01      2.10 o 
   2   9   0       11.16       13.72      2.43 o 
   3   9   0       42.65       46.65      3.66 o 
   4   9   0       25.22       24.46      2.39 o 
   5   9   0        0.10        2.34      1.72 o 
   6   9   0        0.12        2.80      1.03 o 
   7   9   0        0.27       -0.26      2.01 o 
   8   9   0        0.00       -0.68      2.12 o 
   0  10   0        1.12        2.76      1.63 o 
   1  10   0        0.45        2.35      1.96 o 
   2  10   0        3.19        2.44      1.88 o 
   3  10   0        0.06        0.49      1.23 o 
   4  10   0        8.84       11.49      4.64 o 
   5  10   0        0.05       -0.70      1.65 o 
   6  10   0       10.58        8.46      2.60 o 
   7  10   0        0.16        3.52      1.85 o 
   3  11   0        0.30        0.80      2.75 o 
   4  11   0        6.50        5.03      3.14 o 
   5  11   0        4.44        2.72      3.29 o 
  -6 -10   1       16.14       31.31      9.48 o 
  -5 -10   1        1.71        1.96      1.70 o 
  -4 -10   1       12.71       11.89      4.63 o 
  -3 -10   1        0.00        2.54      1.67 o 
  -2 -10   1        0.01        1.90      1.76 o 
  -1 -10   1        0.12       -0.26      1.63 o 
   0 -10   1        1.93        3.16      2.96 o 
  -8  -9   1        0.05       -0.22      2.11 o 
  -7  -9   1        1.86        3.02      1.65 o 
  -6  -9   1        3.53        0.13      1.43 o 
  -5  -9   1        1.65        0.87      1.31 o 
  -4  -9   1        0.45        0.20      1.70 o 
  -3  -9   1        6.89        3.77      1.29 o 
  -2  -9   1        5.04        4.95      1.75 o 
  -1  -9   1        0.36       -0.55      1.15 o 
   0  -9   1        0.26        0.62      1.57 o 
  -8  -8   1        0.49       -1.58      2.03 o 
  -7  -8   1        0.05        3.03      1.94 o 
  -6  -8   1        4.29        3.64      2.05 o 
  -5  -8   1        4.78        7.76      2.25 o 
  -4  -8   1       37.19       33.86      2.24 o 
  -3  -8   1        0.61        0.35      1.08 o 
  -2  -8   1       36.47       38.76      2.65 o 
  -1  -8   1        4.17        3.71      1.26 o 
   0  -8   1        0.99        1.16      1.05 o 
   1  -8   1        5.71        3.59      0.95 o 
   2  -8   1        5.21        3.14      3.14 o 
   3  -8   1        0.17       -1.19      2.98 o 
  -9  -7   1        0.78        3.75      2.23 o 
  -8  -7   1        3.71        1.20      2.36 o 
  -7  -7   1        3.53        4.43      2.11 o 
  -6  -7   1        1.94        1.82      1.05 o 
  -5  -7   1       45.61       45.30      4.14 o 
  -4  -7   1        0.04        0.81      1.10 o 
  -3  -7   1        0.01        1.68      1.07 o 
  -2  -7   1       33.39       39.13      2.82 o 
  -1  -7   1      101.55      103.72      4.16 o 
   0  -7   1       81.52       93.45      8.94 o 
   1  -7   1        9.69        8.33      1.37 o 
   2  -7   1        0.72        1.92      0.96 o 
   4  -7   1        3.20        0.26      2.96 o 
  -9  -6   1        0.04        0.06      2.46 o 
  -8  -6   1        0.06        0.07      1.97 o 
  -7  -6   1        0.84       -1.16      2.28 o 
  -6  -6   1       12.26        7.98      2.44 o 
  -5  -6   1       35.65       39.01      3.85 o 
  -4  -6   1       67.04       65.81      3.78 o 
  -3  -6   1        8.56        9.41      1.14 o 
  -2  -6   1       53.78       53.67      4.37 o 
  -1  -6   1       10.08        9.90      1.26 o 
   0  -6   1       69.44       79.55      6.10 o 
   1  -6   1       27.89       31.29      3.60 o 
   2  -6   1        5.86        5.66      1.49 o 
   3  -6   1        4.71        4.38      1.45 o 
   4  -6   1        0.64        0.14      1.47 o 
   5  -6   1        3.51        0.70      3.11 o 
  -9  -5   1        2.10        6.60      4.55 o 
  -8  -5   1        9.40       10.95      2.60 o 
  -7  -5   1        0.12       -0.60      2.98 o 
  -6  -5   1        6.36        3.77      4.60 o 
  -5  -5   1       11.09        9.16      2.46 o 
  -4  -5   1        0.15        0.85      0.86 o 
  -3  -5   1        1.87        1.20      0.58 o 
  -2  -5   1       12.93       14.04      1.20 o 
  -1  -5   1       57.54       68.64      2.19 o 
   0  -5   1      218.70      242.18      4.80 o 
   1  -5   1      638.93      726.02     17.99 o 
   2  -5   1       24.44       24.79      2.03 o 
   3  -5   1      210.68      217.95      4.89 o 
   4  -5   1        0.03        0.80      0.98 o 
   5  -5   1        0.19       -1.74      4.47 o 
   6  -5   1        0.06       -2.83      2.83 o 
  -9  -4   1        3.96        3.65      2.33 o 
  -8  -4   1       18.32       18.57      2.67 o 
  -7  -4   1        0.27        2.37      2.02 o 
  -6  -4   1        4.21        1.70      1.96 o 
  -5  -4   1       61.40       57.86      4.88 o 
  -4  -4   1        5.06        3.81      1.49 o 
  -3  -4   1        1.53        1.53      1.50 o 
  -2  -4   1      457.21      515.58      8.42 o 
  -1  -4   1      214.23      241.84      3.36 o 
   0  -4   1      560.12      609.65      8.89 o 
   1  -4   1       19.98       16.72      1.48 o 
   2  -4   1       31.86       22.00      3.77 o 
   3  -4   1       42.78       42.91      3.23 o 
   4  -4   1      117.04      110.34      5.56 o 
   5  -4   1        3.65        5.81      1.44 o 
   6  -4   1        4.06        4.59      2.05 o 
  -9  -3   1        2.43        1.64      2.94 o 
  -8  -3   1        1.12        1.14      2.17 o 
  -7  -3   1        5.48        6.14      2.03 o 
  -6  -3   1        1.33        2.97      2.00 o 
  -5  -3   1      150.53      165.30      5.24 o 
  -3  -3   1       40.63       31.52      4.86 o 
  -2  -3   1      170.98      171.23      3.13 o 
  -1  -3   1      428.23      420.98      4.65 o 
   0  -3   1       23.59       25.54      1.74 o 
   1  -3   1      543.38      631.28      6.99 o 
   2  -3   1       20.06       23.60      2.74 o 
   3  -3   1       92.66       94.64      2.85 o 
   4  -3   1       80.95       73.61      3.09 o 
   5  -3   1       52.48       49.75      3.11 o 
   6  -3   1        9.61       11.04      1.64 o 
   7  -3   1        1.69        2.46      1.88 o 
  -9  -2   1        3.19       -0.01      1.98 o 
  -8  -2   1       12.97       14.07      2.37 o 
  -7  -2   1        0.47        3.28      4.72 o 
  -6  -2   1       46.90       51.66      7.52 o 
  -5  -2   1       11.83       11.85      1.56 o 
  -4  -2   1       21.95       15.55      2.88 o 
  -3  -2   1       13.87       15.63      1.87 o 
  -2  -2   1      501.77      506.00      7.27 o 
  -1  -2   1      521.55      544.92      5.01 o 
   0  -2   1     2384.69     2437.51     30.06 o 
   1  -2   1       26.46       27.00      1.67 o 
   2  -2   1        1.96        2.84      0.57 o 
   3  -2   1       23.39       19.94      1.37 o 
   4  -2   1        9.13        9.47      1.15 o 
   5  -2   1       80.64       84.97      4.51 o 
   6  -2   1       61.67       63.81      5.65 o 
   7  -2   1        2.86        5.64      2.49 o 
   8  -2   1        1.01        1.08      1.70 o 
  -9  -1   1        0.09        1.63      2.13 o 
  -8  -1   1        0.64        1.27      2.12 o 
  -7  -1   1        0.17        2.79      1.30 o 
  -6  -1   1        3.84        1.94      1.49 o 
  -5  -1   1        1.81        1.95      1.61 o 
  -4  -1   1       87.66       93.46      2.45 o 
  -3  -1   1      462.12      470.76      4.90 o 
  -2  -1   1     5014.28     4883.40     40.41 o 
  -1  -1   1      103.69       83.96      1.71 o 
   0  -1   1     1678.29     1589.31     13.81 o 
   1  -1   1      179.76      177.26      2.27 o 
   2  -1   1       82.12       64.58      1.93 o 
   3  -1   1      393.50      412.95      4.57 o 
   4  -1   1       44.79       41.95      3.50 o 
   5  -1   1        3.11        4.10      1.30 o 
   6  -1   1       28.94       25.94      2.23 o 
   7  -1   1       15.63       18.75      3.47 o 
   8  -1   1        4.73        4.22      2.35 o 
  -9   0   1        1.87        3.21      2.23 o 
  -8   0   1        6.64        4.44      2.66 o 
  -7   0   1        1.55        1.80      2.05 o 
  -6   0   1        1.59        2.34      1.19 o 
  -5   0   1      115.37      113.91      4.46 o 
  -4   0   1        0.00        1.81      1.08 o 
  -3   0   1       80.59       73.32      2.02 o 
  -2   0   1        4.00        3.03      1.06 o 
  -1   0   1      403.80      368.27      4.21 o 
   1   0   1       90.50       66.60      1.30 o 
   2   0   1       27.70       28.00      1.19 o 
   3   0   1        3.67        2.60      0.72 o 
   4   0   1       29.95       29.33      1.93 o 
   5   0   1       23.11       20.63      2.08 o 
   6   0   1       23.14       23.64      2.41 o 
   7   0   1       17.48       15.20      2.15 o 
   8   0   1       15.05       13.40      3.25 o 
  -8   1   1        0.78        1.84      2.10 o 
  -7   1   1       17.49       24.82      2.88 o 
  -6   1   1        6.78        5.50      2.36 o 
  -5   1   1        0.30       -0.56      1.72 o 
  -4   1   1       41.50       43.38      1.91 o 
  -3   1   1       10.04       12.89      1.07 o 
  -2   1   1      899.72      889.56      9.29 o 
  -1   1   1     6024.87     5907.30     39.85 o 
   1   1   1      173.60      130.18      1.43 o 
   2   1   1      230.38      212.84      3.11 o 
   3   1   1       13.85       15.59      1.15 o 
   4   1   1      367.92      381.44      4.83 o 
   5   1   1       34.30       41.40      3.06 o 
   6   1   1       24.71       25.77      3.57 o 
   7   1   1       49.16       46.53      3.65 o 
   8   1   1        1.08        4.07      2.26 o 
   9   1   1        0.07        3.06      3.03 o 
  -8   2   1        0.08        0.64      1.75 o 
  -7   2   1       35.33       48.29      3.46 o 
  -6   2   1        2.97        4.23      1.57 o 
  -5   2   1        3.83        3.20      3.32 o 
  -4   2   1       67.04       71.60      2.55 o 
  -3   2   1       26.05       26.26      1.80 o 
  -2   2   1        1.35        1.09      0.95 o 
  -1   2   1      599.72      597.19      5.40 o 
   0   2   1      548.33      545.22      8.69 o 
   1   2   1      232.52      199.97      2.14 o 
   2   2   1    15333.34    16478.51    108.43 o 
   3   2   1      289.86      322.75      4.38 o 
   4   2   1        4.85        4.13      1.06 o 
   5   2   1        6.41        6.89      1.82 o 
   6   2   1      204.99      206.68      5.32 o 
   7   2   1      220.33      255.14      9.49 o 
   8   2   1        0.90        2.71      2.00 o 
   9   2   1        1.62        4.24      2.88 o 
  -7   3   1       11.59        9.78      2.66 o 
  -6   3   1        0.45        1.82      1.84 o 
  -5   3   1       17.40       15.64      1.91 o 
  -4   3   1        5.23        4.32      1.39 o 
  -3   3   1      249.31      272.70      4.09 o 
  -2   3   1        2.30        6.09      1.00 o 
  -1   3   1      604.54      609.33      7.20 o 
   0   3   1     1417.60     1391.89     11.18 o 
   1   3   1      577.78      533.69      5.22 o 
   2   3   1      285.44      253.99      3.27 o 
   3   3   1      623.35      628.00      6.10 o 
   4   3   1      786.84      815.50      6.18 o 
   5   3   1        0.00        1.28      1.27 o 
   6   3   1       96.22       92.25      3.76 o 
   7   3   1       55.92       59.85      5.76 o 
   8   3   1        0.03        2.31      2.02 o 
   9   3   1        0.01       -0.95      2.04 o 
  -7   4   1        1.28        1.19      2.75 o 
  -6   4   1        2.34        2.03      1.76 o 
  -5   4   1       19.86       21.37      2.24 o 
  -4   4   1        7.36        6.88      1.29 o 
  -3   4   1       78.69       81.02      3.08 o 
  -2   4   1      318.67      335.16      4.77 o 
  -1   4   1      610.34      639.17      8.69 o 
   0   4   1      376.18      401.82      8.13 o 
   1   4   1       78.10       82.82      3.82 o 
   2   4   1      160.41      150.10      2.43 o 
   3   4   1        3.75        2.21      0.67 o 
   4   4   1     3406.81     3743.10    239.87 o 
   5   4   1       15.22       11.94      1.73 o 
   6   4   1        0.34        1.63      2.83 o 
   7   4   1        7.47        6.43      2.35 o 
   8   4   1        3.58        2.98      2.14 o 
   9   4   1        2.32        0.43      2.03 o 
  -6   5   1        0.34       -0.96      2.44 o 
  -5   5   1        0.68        1.55      1.47 o 
  -4   5   1        0.90        0.40      1.90 o 
  -3   5   1       23.21       26.46      1.90 o 
  -2   5   1       25.85       28.24      2.07 o 
  -1   5   1       86.04       75.07      2.73 o 
   0   5   1       12.20        9.01      2.44 o 
   1   5   1      170.44      164.71      3.19 o 
   2   5   1      195.27      167.41      4.50 o 
   3   5   1       24.49       27.94      1.43 o 
   4   5   1        6.19        7.42      1.55 o 
   5   5   1       82.07       89.20      4.31 o 
   6   5   1      133.63      128.72      5.19 o 
   7   5   1       32.77       33.48      3.32 o 
   8   5   1        1.36       -0.21      3.14 o 
   9   5   1        0.94        3.50      2.37 o 
  -5   6   1        0.47        0.85      1.89 o 
  -4   6   1        0.01        0.64      1.58 o 
  -3   6   1        9.90        8.63      3.08 o 
  -2   6   1       35.89       33.58      2.32 o 
  -1   6   1       43.18       38.64      3.97 o 
   0   6   1       62.07       60.38      2.87 o 
   1   6   1        2.62        2.83      1.08 o 
   2   6   1        2.16        3.67      1.19 o 
   3   6   1       34.74       36.01      2.12 o 
   4   6   1        5.18        5.05      1.13 o 
   5   6   1        0.05        3.18      5.31 o 
   6   6   1      179.53      200.42      6.68 o 
   7   6   1        4.98        8.20      2.44 o 
   8   6   1        0.07        1.32      2.24 o 
   9   6   1        0.13       -1.29      2.89 o 
  -4   7   1        1.69        3.95      1.82 o 
  -3   7   1        2.89        1.89      2.31 o 
  -2   7   1        9.80        6.18      3.69 o 
  -1   7   1        8.89        6.50      1.28 o 
   0   7   1        5.70        5.91      1.61 o 
   1   7   1        0.06        0.83      0.93 o 
   2   7   1        1.31        2.84      1.03 o 
   3   7   1      146.41      144.29      4.64 o 
   4   7   1       76.05       74.55      3.20 o 
   5   7   1       27.74       31.29      3.84 o 
   6   7   1        0.02        0.28      1.92 o 
   7   7   1        2.88       -1.22      1.96 o 
   8   7   1       35.59       34.70      7.06 o 
   9   7   1        7.28       11.73      3.46 o 
  -3   8   1        0.88        1.13      1.33 o 
  -2   8   1        3.82        2.69      1.63 o 
  -1   8   1       15.13       18.14      2.59 o 
   0   8   1       53.69       54.50      3.60 o 
   1   8   1      121.86      131.21      4.40 o 
   2   8   1       18.29       19.69      2.42 o 
   3   8   1        1.42        2.37      0.84 o 
   4   8   1       25.80       24.79      2.36 o 
   5   8   1        6.98        4.86      1.61 o 
   6   8   1        2.14        1.00      1.75 o 
   7   8   1        0.83        0.85      1.68 o 
   8   8   1       15.35       15.83      3.53 o 
   9   8   1        8.35        7.12      2.55 o 
  -2   9   1        1.46        1.30      1.03 o 
  -1   9   1        0.02        1.66      1.93 o 
   0   9   1        0.03        1.20      1.28 o 
   1   9   1        0.08        0.34      1.02 o 
   2   9   1       48.10       49.08      2.61 o 
   3   9   1        7.97        7.66      1.67 o 
   4   9   1        0.76        2.05      1.69 o 
   5   9   1        8.58        8.67      5.33 o 
   6   9   1        0.95       -0.32      1.71 o 
   7   9   1        0.83        2.82      2.03 o 
   8   9   1        1.10        0.78      2.09 o 
  -1  10   1        0.19        2.07      3.06 o 
   0  10   1        0.32       -0.37      1.65 o 
   1  10   1        0.05       -0.61      1.71 o 
   2  10   1       39.90       31.14      6.34 o 
   3  10   1        9.33       14.58      2.45 o 
   4  10   1        0.28        1.04      1.09 o 
   5  10   1        9.21        7.33      3.24 o 
   6  10   1        1.66        1.13      2.49 o 
   7  10   1        0.04        0.77      1.88 o 
   2  11   1        1.41        1.83      3.37 o 
   3  11   1        0.20        2.46      2.98 o 
   4  11   1        3.95        2.96      3.42 o 
   5  11   1       13.07       17.26      5.24 o 
  -6 -10   2        0.13        0.90      1.71 o 
  -5 -10   2        0.20        0.23      1.98 o 
  -4 -10   2        4.57        4.05      1.92 o 
  -3 -10   2        0.43        1.67      1.67 o 
  -2 -10   2        0.14        2.72      2.38 o 
  -1 -10   2        0.02        0.39      2.26 o 
  -7  -9   2        3.94        0.52      1.21 o 
  -6  -9   2        1.22        1.66      1.37 o 
  -5  -9   2        0.15        1.62      1.91 o 
  -4  -9   2        1.42        2.68      5.21 o 
  -3  -9   2        3.78        4.72      1.75 o 
  -2  -9   2        6.02        5.32      1.37 o 
  -1  -9   2        6.99        4.34      1.51 o 
   0  -9   2        1.64        4.15      3.08 o 
   1  -9   2        4.01       -0.73      2.75 o 
  -8  -8   2        0.83       -0.33      5.94 o 
  -7  -8   2        1.46        1.95      1.47 o 
  -6  -8   2        3.74        7.22      2.12 o 
  -5  -8   2       16.86       12.45      2.45 o 
  -4  -8   2       13.02       11.02      2.59 o 
  -3  -8   2       24.39       28.36      2.10 o 
  -2  -8   2       59.56       53.58      2.69 o 
  -1  -8   2        1.21        4.12      1.44 o 
   0  -8   2        0.31        1.72      1.17 o 
   1  -8   2        3.22        1.70      1.94 o 
   2  -8   2        8.45       12.49      4.59 o 
  -9  -7   2        0.01        1.79      3.94 o 
  -8  -7   2        0.11        1.72      3.42 o 
  -7  -7   2        1.34        0.05      2.07 o 
  -6  -7   2        8.28        6.95      3.28 o 
  -5  -7   2       76.97       77.90      6.62 o 
  -4  -7   2        3.56        3.29      1.19 o 
  -3  -7   2        7.85        8.11      1.28 o 
  -2  -7   2        5.70        4.03      1.25 o 
  -1  -7   2        0.03        1.42      2.22 o 
   0  -7   2        3.83        2.61      1.26 o 
   1  -7   2        4.66        5.04      1.81 o 
   2  -7   2        0.45       -0.67      2.26 o 
   3  -7   2        0.04        4.62      2.52 o 
   4  -7   2        2.33        9.67      3.55 o 
  -9  -6   2        0.00        2.88      1.98 o 
  -8  -6   2        0.01        2.44      3.47 o 
  -7  -6   2        0.11        2.83      2.10 o 
  -6  -6   2        8.23        5.52      3.19 o 
  -5  -6   2        1.94        1.10      2.10 o 
  -4  -6   2       17.03       18.70      2.34 o 
  -3  -6   2       30.94       31.04      3.34 o 
  -2  -6   2       98.09      102.43      4.89 o 
  -1  -6   2        0.39       -0.42      1.06 o 
   0  -6   2       49.66       46.77      4.28 o 
   1  -6   2        9.51        8.71      2.07 o 
   2  -6   2        0.26       -0.01      1.03 o 
   3  -6   2       10.85       10.06      2.70 o 
   4  -6   2        5.53        8.02      2.12 o 
   5  -6   2        0.12        8.99      3.53 o 
  -9  -5   2        4.29        2.62      2.29 o 
  -8  -5   2        3.26        4.36      2.23 o 
  -7  -5   2        1.52        1.31      1.96 o 
  -6  -5   2       15.54       15.06      2.00 o 
  -5  -5   2       21.52       23.36      2.91 o 
  -4  -5   2        2.52        4.03      1.56 o 
  -3  -5   2       85.48       84.98      4.35 o 
  -2  -5   2      109.10      118.81      4.37 o 
  -1  -5   2       37.70       35.13      2.84 o 
   0  -5   2       41.28       41.51      4.62 o 
   1  -5   2       25.03       26.31      2.26 o 
   2  -5   2      191.88      195.59      6.39 o 
   3  -5   2        0.01        1.38      0.79 o 
   4  -5   2        3.56        3.31      1.86 o 
   5  -5   2        0.10        0.71      1.68 o 
  -9  -4   2        6.79        7.96      2.93 o 
  -8  -4   2        0.38        6.90      2.83 o 
  -7  -4   2        5.89        3.51      2.12 o 
  -6  -4   2        0.05        0.60      2.57 o 
  -5  -4   2       20.89       28.65      4.38 o 
  -4  -4   2        0.27        0.33      1.54 o 
  -3  -4   2       39.49       39.38      1.51 o 
  -2  -4   2       13.07        8.70      1.02 o 
  -1  -4   2      372.64      402.95      4.72 o 
   0  -4   2      104.31      114.59      4.96 o 
   1  -4   2       23.18       21.22      2.03 o 
   2  -4   2      379.42      382.85     11.20 o 
   3  -4   2        0.88        1.26      0.85 o 
   4  -4   2        5.98        4.93      0.99 o 
   5  -4   2       10.58       13.95      2.67 o 
   6  -4   2        0.08        0.90      2.57 o 
  -9  -3   2        2.82        4.29      2.23 o 
  -8  -3   2        6.95        9.47      2.37 o 
  -7  -3   2       52.63       50.27      7.64 o 
  -6  -3   2        1.21        0.66      1.84 o 
  -5  -3   2       24.53       25.25      3.03 o 
  -4  -3   2      175.57      183.81      4.55 o 
  -3  -3   2      216.26      215.72      6.24 o 
  -2  -3   2        3.79        4.64      1.13 o 
  -1  -3   2      787.73      774.25      9.81 o 
   0  -3   2        0.23        0.63      0.51 o 
   1  -3   2       16.16       15.68      1.48 o 
   2  -3   2      162.40      162.90      3.16 o 
   3  -3   2      246.96      260.93      6.90 o 
   4  -3   2       55.57       52.62      3.16 o 
   5  -3   2        7.65        9.80      3.22 o 
   6  -3   2        4.35        4.71      2.55 o 
   7  -3   2        0.03        0.23      1.77 o 
  -9  -2   2        1.48        4.10      2.77 o 
  -8  -2   2       26.47       23.45      3.47 o 
  -7  -2   2       92.18      102.86      6.65 o 
  -6  -2   2       15.54       17.36      3.77 o 
  -5  -2   2      172.41      185.87      5.47 o 
  -4  -2   2       79.88       82.91      4.51 o 
  -3  -2   2        0.04        1.18      1.23 o 
  -2  -2   2       16.71       16.62      1.66 o 
  -1  -2   2      171.69      169.06      2.97 o 
   0  -2   2      355.40      344.47      4.88 o 
   1  -2   2        4.20        4.29      0.53 o 
   2  -2   2     1026.46     1102.25     13.25 o 
   3  -2   2       13.18       21.32      2.85 o 
   4  -2   2       69.64       62.79      2.93 o 
   5  -2   2       45.22       45.90      2.68 o 
   6  -2   2        0.46        1.27      1.05 o 
   7  -2   2        2.85        6.11      2.49 o 
  -9  -1   2        0.05        0.51      2.09 o 
  -8  -1   2       42.78       42.65      3.59 o 
  -7  -1   2       69.78       87.63      8.22 o 
  -6  -1   2        5.22        6.35      2.82 o 
  -5  -1   2       19.99       18.69      2.07 o 
  -4  -1   2       26.01       26.72      1.19 o 
  -3  -1   2        0.93        0.83      0.59 o 
  -2  -1   2      485.20      474.37      4.49 o 
  -1  -1   2     3837.72     4010.54     47.27 o 
   0  -1   2     1393.40     1319.80      9.64 o 
   1  -1   2      241.73      211.60      5.08 o 
   2  -1   2      289.48      300.04      3.67 o 
   3  -1   2       13.58       12.66      0.97 o 
   4  -1   2       26.45       25.16      3.59 o 
   5  -1   2      101.31       99.20      3.89 o 
   6  -1   2       12.54       10.69      2.28 o 
   7  -1   2       20.79       17.19      2.29 o 
   8  -1   2        0.97        2.42      1.88 o 
  -9   0   2        0.99        1.29      1.99 o 
  -8   0   2       42.86       49.14      9.73 o 
  -7   0   2       28.36       25.50      2.56 o 
  -6   0   2        3.82        6.00      1.24 o 
  -5   0   2       88.73       91.90      3.34 o 
  -4   0   2      126.91      131.29      2.93 o 
  -3   0   2        0.15       -0.46      0.66 o 
  -2   0   2      257.16      228.52      3.32 o 
  -1   0   2     1882.26     1820.47     11.33 o 
   0   0   2      284.57      235.27      1.96 o 
   1   0   2      248.96      256.81      2.91 o 
   2   0   2     1061.14     1048.44      8.65 o 
   3   0   2       54.88       53.50      2.39 o 
   4   0   2       67.94       64.99      2.29 o 
   5   0   2        0.83        2.72      1.02 o 
   6   0   2       11.77       13.58      2.02 o 
   7   0   2       22.09       21.55      2.36 o 
   8   0   2       24.34       28.59      4.48 o 
  -8   1   2        0.13        1.97      1.95 o 
  -7   1   2        0.05        1.23      1.22 o 
  -6   1   2       15.31       14.10      1.71 o 
  -5   1   2       15.97       17.48      1.62 o 
  -4   1   2       15.40       14.75      1.27 o 
  -3   1   2      245.67      254.07      5.01 o 
  -2   1   2       15.42       12.32      0.84 o 
  -1   1   2      738.57      711.76      5.65 o 
   0   1   2     3573.15     3556.17     42.42 o 
   1   1   2      281.54      224.23      2.12 o 
   2   1   2      731.64      673.73      7.27 o 
   3   1   2       44.16       40.65      1.43 o 
   4   1   2       32.18       29.83      1.80 o 
   5   1   2      145.71      150.36      8.14 o 
   6   1   2       21.67       22.84      2.46 o 
   7   1   2        5.77        6.36      2.10 o 
   8   1   2       25.13       24.20      4.90 o 
   9   1   2        7.38        6.53      3.24 o 
  -8   2   2        2.54       -0.31      1.58 o 
  -7   2   2        2.93        4.19      1.39 o 
  -6   2   2       22.26       23.72      2.67 o 
  -5   2   2        0.06       -1.19      1.19 o 
  -4   2   2       16.57       15.22      1.54 o 
  -3   2   2      537.01      567.06     10.88 o 
  -2   2   2       14.33       12.13      0.79 o 
  -1   2   2        4.81        6.03      0.38 o 
   0   2   2       30.77       31.87      2.93 o 
   1   2   2      223.89      181.33      4.71 o 
   2   2   2     1171.83     1141.97      9.25 o 
   3   2   2      635.36      629.67      6.26 o 
   4   2   2      108.11      104.02      5.75 o 
   5   2   2        6.81        6.41      1.06 o 
   6   2   2       21.24       22.79      3.08 o 
   7   2   2        3.58        4.34      1.94 o 
   8   2   2        4.05        6.70      2.60 o 
   9   2   2        0.00        1.17      3.06 o 
  -7   3   2        0.88        1.81      1.41 o 
  -6   3   2        4.49        4.31      1.41 o 
  -5   3   2       10.31       11.27      1.65 o 
  -4   3   2       25.34       27.63      1.87 o 
  -3   3   2       20.96       19.43      1.23 o 
  -2   3   2       19.91       28.66      1.59 o 
  -1   3   2       16.59       15.85      1.83 o 
   0   3   2     1683.58     1682.99     14.61 o 
   1   3   2      929.14      873.77      7.42 o 
   2   3   2     3114.33     3239.58     23.31 o 
   3   3   2      344.97      395.01      3.96 o 
   4   3   2      201.42      207.03      3.11 o 
   5   3   2        4.72        3.26      1.12 o 
   6   3   2        3.95        3.11      0.54 o 
   7   3   2        0.88        2.07      0.77 o 
   8   3   2        1.35        0.34      1.99 o 
   9   3   2        2.18        0.35      2.01 o 
  -7   4   2        2.82        3.07      1.96 o 
  -6   4   2        5.68        6.33      1.41 o 
  -5   4   2        5.46        4.54      1.30 o 
  -4   4   2        0.23        3.43      1.40 o 
  -3   4   2       33.86       41.32      2.60 o 
  -2   4   2        6.33        4.93      1.02 o 
  -1   4   2      135.84      140.72      2.30 o 
   0   4   2      188.58      204.14      5.14 o 
   1   4   2      100.27       93.02      2.57 o 
   2   4   2        0.67        1.67      0.65 o 
   3   4   2      104.80      109.01      2.28 o 
   4   4   2      761.94      796.83      6.12 o 
   5   4   2        0.68       -0.07      0.63 o 
   6   4   2        7.39        4.84      1.31 o 
   7   4   2        1.04       -1.48      2.46 o 
   8   4   2        2.76        3.54      1.96 o 
   9   4   2        7.79        7.68      4.58 o 
  -6   5   2        0.05        0.58      1.76 o 
  -5   5   2        0.00        0.40      2.96 o 
  -4   5   2       28.55       20.55      3.35 o 
  -3   5   2      279.74      283.07      6.58 o 
  -2   5   2       59.61       65.10      2.96 o 
  -1   5   2      187.22      206.24      3.20 o 
   0   5   2      152.45      169.14      2.61 o 
   1   5   2      275.98      300.64      4.50 o 
   2   5   2        0.07        0.11      0.73 o 
   3   5   2      237.17      245.32      3.62 o 
   4   5   2      220.34      224.42      3.46 o 
   5   5   2        2.19        3.58      1.01 o 
   6   5   2       70.07       63.17      3.56 o 
   7   5   2       14.15       15.45      2.91 o 
   8   5   2        1.41        3.41      2.09 o 
   9   5   2        0.35        1.37      2.29 o 
  -5   6   2        0.36        0.34      1.64 o 
  -4   6   2        7.15        5.49      1.50 o 
  -3   6   2      158.01      169.80     10.81 o 
  -2   6   2       10.00        8.06      2.78 o 
  -1   6   2        0.94        1.09      0.68 o 
   0   6   2       17.54       11.64      1.26 o 
   1   6   2      266.80      279.04      5.56 o 
   2   6   2        2.92        2.93      0.90 o 
   3   6   2        0.94        1.74      0.66 o 
   4   6   2       33.77       31.95      1.80 o 
   5   6   2       39.71       36.88      2.21 o 
   6   6   2      571.80      640.96     17.33 o 
   7   6   2        0.53        0.63      2.84 o 
   8   6   2        0.00        2.82      2.13 o 
   9   6   2        1.12        4.10      2.45 o 
  -5   7   2        4.78        9.31      3.40 o 
  -4   7   2        2.24        2.14      1.25 o 
  -3   7   2       10.69        3.34      2.70 o 
  -2   7   2        0.19        0.63      1.60 o 
  -1   7   2        1.51        0.30      1.59 o 
   0   7   2        0.10        1.90      0.94 o 
   1   7   2       24.84       28.41      1.88 o 
   2   7   2        5.42        4.62      0.99 o 
   3   7   2      123.28      119.33      4.26 o 
   4   7   2      132.03      132.78      5.50 o 
   5   7   2       37.01       38.45      3.75 o 
   6   7   2       35.55       33.63      8.39 o 
   7   7   2       11.06       16.61      3.08 o 
   8   7   2       24.34       20.61      4.69 o 
   9   7   2        2.30        4.68      2.75 o 
  -4   8   2        0.18        0.65      2.98 o 
  -3   8   2        0.26        2.13      3.06 o 
  -2   8   2        0.26        0.54      1.19 o 
  -1   8   2        9.40        7.65      2.39 o 
   0   8   2        6.74        6.82      2.14 o 
   1   8   2        6.04        4.62      1.41 o 
   2   8   2       33.63       32.37      2.14 o 
   3   8   2       22.82       21.92      2.12 o 
   4   8   2        4.76        3.19      1.14 o 
   5   8   2        4.23        5.15      1.64 o 
   6   8   2        0.13        1.13      1.44 o 
   7   8   2        0.00        2.25      1.94 o 
   8   8   2       53.94       61.09      8.01 o 
   9   8   2        3.05        8.41      4.45 o 
  -2   9   2        0.99        1.19      1.42 o 
  -1   9   2        1.14        2.18      2.08 o 
   0   9   2       13.73       11.10      2.34 o 
   1   9   2        5.05        5.24      1.88 o 
   2   9   2        0.07        0.85      0.88 o 
   3   9   2        0.21        1.72      1.86 o 
   4   9   2        7.56        6.91      1.51 o 
   5   9   2       19.54       17.91      2.59 o 
   6   9   2        1.36       -0.07      1.68 o 
   7   9   2        0.64        4.37      3.27 o 
   8   9   2        5.67        3.88      2.75 o 
  -1  10   2        0.19       -0.27      1.38 o 
   0  10   2        0.88        2.72      1.96 o 
   1  10   2        8.25        5.15      2.42 o 
   2  10   2       10.77        8.54      3.21 o 
   3  10   2        9.10        7.88      2.45 o 
   4  10   2        4.09        6.46      2.50 o 
   5  10   2        0.09        0.85      1.06 o 
   6  10   2        0.00        1.73      2.58 o 
   7  10   2        3.20        2.78      1.85 o 
   1  11   2        0.38        2.61      3.58 o 
   2  11   2        6.83        6.04      3.40 o 
   3  11   2        0.74       -0.60      1.79 o 
   4  11   2       15.14       14.15      4.72 o 
   5  11   2        0.06        0.62      3.16 o 
   6  11   2        2.99       -2.23      3.14 o 
  -5 -10   3        2.27        2.78      3.19 o 
  -4 -10   3        0.06       -0.32      1.75 o 
  -3 -10   3        0.02        3.62      1.81 o 
  -7  -9   3        1.07        0.09      2.09 o 
  -6  -9   3        2.42        2.57      1.64 o 
  -5  -9   3        6.48        7.23      2.72 o 
  -4  -9   3        4.69        4.16      2.09 o 
  -3  -9   3        5.39        8.81      2.14 o 
  -2  -9   3        2.42        2.18      1.34 o 
  -1  -9   3        0.12        3.35      1.80 o 
   0  -9   3       15.16       19.99      5.47 o 
  -8  -8   3        1.40        5.17      3.42 o 
  -7  -8   3        5.39        4.23      2.12 o 
  -6  -8   3        0.14        2.51      1.64 o 
  -5  -8   3        4.30        3.50      2.10 o 
  -4  -8   3        0.04       -0.25      1.62 o 
  -3  -8   3        3.21        4.67      1.34 o 
  -2  -8   3        0.01        1.28      1.20 o 
  -1  -8   3        0.00        0.35      1.15 o 
   0  -8   3        1.92        6.25      2.32 o 
   1  -8   3        1.89        2.98      2.26 o 
   2  -8   3        0.79        1.40      2.98 o 
  -8  -7   3        0.37        3.47      2.88 o 
  -7  -7   3        2.23        4.09      1.51 o 
  -6  -7   3       29.36       27.67      3.62 o 
  -5  -7   3        3.15        2.79      1.63 o 
  -4  -7   3        4.16        2.83      1.45 o 
  -3  -7   3        0.18        0.26      1.04 o 
  -2  -7   3        0.23       -0.47      1.11 o 
  -1  -7   3        2.23        4.05      1.37 o 
   0  -7   3        0.17        2.33      1.20 o 
   1  -7   3        4.90        6.23      1.92 o 
   2  -7   3       14.63       15.94      3.70 o 
   3  -7   3        4.25        1.41      3.40 o 
  -9  -6   3        0.49        4.50      1.59 o 
  -8  -6   3        3.83        3.25      2.27 o 
  -7  -6   3        7.28        9.27      2.38 o 
  -6  -6   3       12.64        7.01      2.25 o 
  -5  -6   3        1.33        2.46      1.74 o 
  -4  -6   3       17.51       13.54      1.32 o 
  -3  -6   3       19.01       15.19      2.61 o 
  -2  -6   3       14.92       13.71      1.89 o 
  -1  -6   3       64.00       58.47      3.02 o 
   0  -6   3       10.04        7.49      2.08 o 
   1  -6   3       28.01       24.20      3.17 o 
   2  -6   3       19.63       18.83      2.41 o 
   3  -6   3        4.25        6.84      2.41 o 
   4  -6   3       12.88       18.44      3.09 o 
  -9  -5   3        6.93        6.41      2.84 o 
  -8  -5   3       15.54       17.31      4.23 o 
  -7  -5   3        2.77        2.92      1.48 o 
  -6  -5   3        4.74        1.61      3.08 o 
  -5  -5   3       33.01       39.10      4.02 o 
  -4  -5   3        0.15       -0.03      0.89 o 
  -3  -5   3       94.83      100.64      5.48 o 
  -2  -5   3       42.67       43.25      2.60 o 
  -1  -5   3        8.13        6.54      0.80 o 
   0  -5   3        2.02        2.51      1.09 o 
   1  -5   3      109.75      111.68     10.53 o 
   2  -5   3       30.51       31.27      3.28 o 
   3  -5   3       16.81       18.43      2.90 o 
   4  -5   3        8.78        7.88      2.67 o 
   5  -5   3        0.09        1.98      2.22 o 
  -9  -4   3        6.35        8.94      3.19 o 
  -8  -4   3        1.41        2.23      2.11 o 
  -7  -4   3        0.00        2.28      2.00 o 
  -6  -4   3        1.29        3.33      1.59 o 
  -5  -4   3       14.19       16.92      2.80 o 
  -4  -4   3        5.94        6.92      1.45 o 
  -3  -4   3        5.57        6.04      0.89 o 
  -2  -4   3       17.73       21.17      1.76 o 
  -1  -4   3       84.91       88.36      3.05 o 
   0  -4   3      127.13      132.22      2.90 o 
   1  -4   3       53.86       52.59      3.54 o 
   2  -4   3       52.00       47.14      4.02 o 
   3  -4   3        0.95        1.29      1.14 o 
   4  -4   3        0.37        0.69      1.77 o 
   5  -4   3        1.53       -0.11      1.77 o 
   6  -4   3        2.44        6.73      2.21 o 
  -9  -3   3        1.55        0.75      2.25 o 
  -8  -3   3        0.53        0.67      2.14 o 
  -7  -3   3       18.42       15.93      3.37 o 
  -6  -3   3        7.55        2.10      2.62 o 
  -5  -3   3        7.57        7.98      2.12 o 
  -4  -3   3       13.23       18.66      2.13 o 
  -3  -3   3       59.14       55.33      5.43 o 
  -2  -3   3        7.86        8.65      1.04 o 
  -1  -3   3      352.24      387.84      4.12 o 
   0  -3   3      351.93      413.10      4.25 o 
   1  -3   3      320.36      329.34      8.09 o 
   2  -3   3        5.29        4.41      1.94 o 
   3  -3   3       15.06       15.50      2.29 o 
   4  -3   3       20.11       20.09      3.10 o 
   5  -3   3        1.02        1.89      1.10 o 
   6  -3   3        4.78        1.14      1.78 o 
   7  -3   3        0.71        4.45      2.05 o 
  -9  -2   3        6.02        0.54      2.17 o 
  -8  -2   3        3.66        0.73      2.01 o 
  -7  -2   3        2.55        1.08      1.85 o 
  -6  -2   3       13.51       23.89      8.63 o 
  -5  -2   3        2.01        4.46      2.85 o 
  -4  -2   3       92.65       96.11      3.71 o 
  -3  -2   3       38.13       38.44      3.07 o 
  -2  -2   3       20.57       18.23      1.18 o 
  -1  -2   3      328.27      358.70      4.18 o 
   0  -2   3      100.42       98.47      2.37 o 
   1  -2   3      343.02      368.29      8.10 o 
   2  -2   3       13.32       12.73      1.46 o 
   3  -2   3        6.01        6.20      0.93 o 
   4  -2   3       56.63       57.10      2.69 o 
   5  -2   3       37.66       37.74      2.27 o 
   6  -2   3       21.23       17.40      3.97 o 
   7  -2   3        2.93        8.25      2.40 o 
  -9  -1   3       17.51       13.40      3.42 o 
  -8  -1   3       22.35       32.67      4.16 o 
  -7  -1   3        0.56       -0.42      1.70 o 
  -6  -1   3        5.13        6.69      1.45 o 
  -5  -1   3       67.47       61.22      5.94 o 
  -4  -1   3        0.24        1.05      0.60 o 
  -3  -1   3      305.99      307.41      3.20 o 
  -2  -1   3       12.66       12.49      0.90 o 
  -1  -1   3       42.78       47.22      1.58 o 
   0  -1   3      535.97      552.72      5.99 o 
   1  -1   3     1410.18     1334.18     12.15 o 
   2  -1   3        3.63        4.51      1.55 o 
   3  -1   3      101.54      107.08      2.49 o 
   4  -1   3      104.63      111.84      5.88 o 
   5  -1   3       15.29       16.49      2.32 o 
   6  -1   3       80.34       81.31      5.20 o 
   7  -1   3        0.44        0.63      1.55 o 
   8  -1   3        1.26        0.10      1.71 o 
  -9   0   3        4.00        2.20      2.68 o 
  -8   0   3        4.12        1.56      2.03 o 
  -7   0   3        5.29        4.22      1.38 o 
  -6   0   3        0.11        0.09      1.60 o 
  -5   0   3        0.03        1.02      0.90 o 
  -4   0   3        0.57        2.80      1.01 o 
  -3   0   3      435.11      442.43      9.26 o 
  -2   0   3     1140.32     1086.59      9.12 o 
  -1   0   3     4993.56     5001.15     42.03 o 
   0   0   3      746.41      704.25      5.71 o 
   1   0   3      371.94      362.21      7.41 o 
   2   0   3      640.44      643.79     15.46 o 
   3   0   3        0.01        1.10      0.72 o 
   4   0   3      172.17      188.48      4.06 o 
   5   0   3        4.50        2.73      1.31 o 
   6   0   3       27.94       32.34      4.86 o 
   7   0   3        0.50       -0.10      0.99 o 
   8   0   3        0.23       -0.92      4.30 o 
  -8   1   3        0.43        0.29      1.79 o 
  -7   1   3       14.39       16.69      1.81 o 
  -6   1   3        1.58        2.49      1.39 o 
  -5   1   3        3.36        4.30      1.10 o 
  -4   1   3      281.69      316.31      8.52 o 
  -3   1   3      232.74      215.66      3.15 o 
  -2   1   3      206.25      199.20      3.20 o 
  -1   1   3     2674.95     2642.21     32.89 o 
   0   1   3     1204.74     1127.51      9.85 o 
   1   1   3     1053.25     1019.19      8.27 o 
   2   1   3        0.08        0.07      0.55 o 
   3   1   3       24.73       25.69      1.34 o 
   4   1   3        4.81        3.61      0.70 o 
   5   1   3       78.54       72.86      3.44 o 
   6   1   3      190.48      194.83      4.94 o 
   7   1   3        0.31        1.54      1.74 o 
   8   1   3        2.75        1.46      3.31 o 
  -8   2   3        1.59       -0.86      2.80 o 
  -7   2   3        1.99        1.17      2.08 o 
  -6   2   3       59.57       60.29      3.53 o 
  -5   2   3       13.82       14.92      3.17 o 
  -4   2   3       49.18       49.64      2.12 o 
  -3   2   3      199.56      216.11      3.37 o 
  -2   2   3      426.66      411.04      4.63 o 
  -1   2   3      784.93      758.77      7.67 o 
   0   2   3       85.56       74.99      3.28 o 
   1   2   3       34.74       30.27      1.28 o 
   2   2   3       67.19       72.61      1.90 o 
   3   2   3      100.91      112.44      3.36 o 
   4   2   3      155.02      151.97      4.23 o 
   5   2   3        7.54        5.33      1.76 o 
   6   2   3      227.42      242.39      7.81 o 
   7   2   3        0.12        0.34      1.13 o 
   8   2   3        3.50        7.11      1.97 o 
   9   2   3        0.27       -2.57      2.77 o 
  -7   3   3        2.13        4.08      1.59 o 
  -6   3   3        3.35        2.91      1.22 o 
  -5   3   3        0.14        0.48      1.12 o 
  -4   3   3       61.03       58.98      2.53 o 
  -3   3   3       37.91       45.10      4.07 o 
  -2   3   3      100.42      120.63      2.43 o 
  -1   3   3      440.69      447.29      6.65 o 
   0   3   3        1.67       -0.41      1.14 o 
   1   3   3        5.96        4.61      0.75 o 
   2   3   3      662.40      642.87     10.43 o 
   3   3   3      313.22      303.53      3.67 o 
   4   3   3      181.84      168.70      3.13 o 
   5   3   3        0.01        0.58      1.48 o 
   6   3   3        0.00        0.38      1.48 o 
   7   3   3       25.09       21.29      4.65 o 
   8   3   3        5.60        3.39      1.95 o 
   9   3   3        3.36        5.22      2.64 o 
  -7   4   3        2.63        3.47      2.02 o 
  -6   4   3        4.55        1.55      1.74 o 
  -5   4   3        7.95        6.85      1.57 o 
  -4   4   3       70.46       73.86      2.78 o 
  -3   4   3        3.35        5.57      1.17 o 
  -2   4   3       52.20       53.35      1.79 o 
  -1   4   3      405.61      410.32      6.35 o 
   0   4   3       59.89       61.68      1.81 o 
   1   4   3        2.80        3.25      0.75 o 
   2   4   3       11.78       13.43      1.83 o 
   3   4   3       15.83       13.52      1.03 o 
   4   4   3      183.88      176.74      6.59 o 
   5   4   3       90.66       95.36      3.24 o 
   6   4   3       51.39       60.45      6.94 o 
   7   4   3        0.66       -0.47      2.15 o 
   8   4   3        0.35       -0.45      1.97 o 
   9   4   3        4.36        6.21      2.41 o 
  -6   5   3        3.37        2.72      2.00 o 
  -5   5   3        0.50        0.09      1.72 o 
  -4   5   3        1.27        1.56      1.02 o 
  -3   5   3        6.94        5.61      2.53 o 
  -2   5   3       16.01       15.51      1.26 o 
  -1   5   3      100.79      101.62      3.52 o 
   0   5   3        9.82        8.42      1.53 o 
   1   5   3       38.73       42.91      2.55 o 
   2   5   3      119.76      112.81      2.70 o 
   3   5   3       69.76       64.58      2.10 o 
   4   5   3      478.28      518.38     10.11 o 
   5   5   3        8.59        9.35      1.43 o 
   6   5   3        9.31        6.38      1.33 o 
   7   5   3       15.97       16.52      3.24 o 
   8   5   3        1.70        0.87      1.99 o 
   9   5   3        5.75        1.63      3.40 o 
  -6   6   3        0.96        2.40      1.84 o 
  -5   6   3        2.41        3.45      3.51 o 
  -4   6   3       79.15       85.87      6.10 o 
  -3   6   3       16.77       16.08      3.26 o 
  -2   6   3        0.20       -0.16      1.35 o 
  -1   6   3        1.23        2.55      2.54 o 
   0   6   3        5.15        3.98      0.76 o 
   1   6   3      151.37      155.31      4.51 o 
   2   6   3        0.79        1.05      1.96 o 
   3   6   3      148.85      156.95      3.72 o 
   4   6   3       48.47       45.37      2.17 o 
   5   6   3       13.06       16.95      1.61 o 
   6   6   3       47.34       45.50      3.24 o 
   7   6   3        1.01        4.07      1.82 o 
   8   6   3        0.86       -0.64      1.84 o 
   9   6   3        2.11        4.41      2.52 o 
  -5   7   3        0.29       -1.26      1.92 o 
  -4   7   3       10.43        7.41      3.14 o 
  -3   7   3       11.76       11.55      2.26 o 
  -2   7   3        4.76        3.75      2.26 o 
  -1   7   3       27.48       28.14      2.86 o 
   0   7   3        0.36        0.63      1.68 o 
   1   7   3       13.46       14.05      1.48 o 
   2   7   3        0.43        0.26      0.57 o 
   3   7   3       34.67       33.08      2.88 o 
   4   7   3      275.08      283.47     10.92 o 
   5   7   3       13.20       13.56      1.81 o 
   6   7   3       23.21       21.40      2.80 o 
   7   7   3        2.26       -1.49      1.75 o 
   8   7   3       11.39        5.74      4.67 o 
   9   7   3        0.52        1.56      2.11 o 
  -4   8   3        0.01        1.06      1.88 o 
  -3   8   3        0.06        2.31      1.43 o 
  -2   8   3        9.26       12.84      2.58 o 
  -1   8   3        6.65        7.72      3.58 o 
   0   8   3        7.70        4.03      2.13 o 
   1   8   3       11.34       11.14      2.33 o 
   2   8   3        0.01        1.32      0.79 o 
   3   8   3        1.67        1.83      1.04 o 
   4   8   3       63.81       70.39      6.06 o 
   5   8   3        0.23        0.23      1.04 o 
   6   8   3        0.25        0.23      1.76 o 
   7   8   3        0.05        0.03      1.76 o 
   8   8   3       76.98       79.23     13.43 o 
   9   8   3        0.15        1.29      2.24 o 
  -3   9   3        8.57        4.51      1.94 o 
  -2   9   3        0.65       -0.53      1.70 o 
  -1   9   3        0.19       -0.11      1.08 o 
   0   9   3        4.37        6.11      1.58 o 
   1   9   3       35.44       27.95      3.35 o 
   2   9   3        1.71        1.52      1.17 o 
   3   9   3       15.40       18.67      3.81 o 
   4   9   3        5.16        2.40      0.81 o 
   5   9   3       11.59        9.36      2.53 o 
   6   9   3        0.70        0.94      1.48 o 
   7   9   3        2.09        5.81      2.59 o 
   8   9   3       17.77       21.67      4.28 o 
  -1  10   3        0.24        3.30      4.06 o 
   0  10   3        0.09       -1.85      1.85 o 
   1  10   3        6.69        9.02      2.34 o 
   2  10   3        2.60        1.39      1.43 o 
   3  10   3        0.21        3.43      1.77 o 
   4  10   3        4.17        4.90      1.10 o 
   5  10   3        5.04        4.90      2.33 o 
   6  10   3        0.27        0.32      1.67 o 
   7  10   3        0.32        1.41      1.64 o 
   1  11   3        0.62        1.04      1.93 o 
   2  11   3        2.92        0.38      1.99 o 
   3  11   3        1.00        2.59      2.01 o 
   4  11   3        0.05       -2.28      2.83 o 
   5  11   3        0.07       -0.16      3.27 o 
   6  11   3        0.64        1.92      3.11 o 
  -6  -9   4        0.02        0.67      2.48 o 
  -5  -9   4        9.18        9.16      2.53 o 
  -4  -9   4       10.48        6.27      1.99 o 
  -3  -9   4        0.11       -1.09      1.52 o 
  -2  -9   4        2.25        2.02      1.76 o 
  -1  -9   4        0.52       -1.24      1.59 o 
  -7  -8   4        3.92        3.32      2.20 o 
  -6  -8   4        0.25       -0.90      2.00 o 
  -5  -8   4        4.23        2.18      1.36 o 
  -4  -8   4        0.45        3.68      1.88 o 
  -3  -8   4        4.90        2.10      1.22 o 
  -2  -8   4        0.51        1.42      1.24 o 
  -1  -8   4        0.35        4.05      1.53 o 
   0  -8   4        3.48        8.09      2.36 o 
   1  -8   4        4.09        2.15      1.92 o 
  -8  -7   4        0.85       -1.98      2.28 o 
  -7  -7   4        1.45        1.65      1.44 o 
  -6  -7   4        6.10        3.46      1.92 o 
  -5  -7   4        4.65        4.50      1.70 o 
  -4  -7   4        0.95        1.79      1.52 o 
  -3  -7   4       64.62       81.87      3.98 o 
  -2  -7   4       10.64       10.34      1.91 o 
  -1  -7   4        3.60        5.10      1.46 o 
   0  -7   4        4.89        5.12      2.07 o 
   1  -7   4        0.95        2.90      1.49 o 
   2  -7   4       14.51       15.89      5.13 o 
   3  -7   4        1.11       -0.93      2.96 o 
  -8  -6   4        0.66        1.03      3.45 o 
  -7  -6   4        0.01       -0.88      3.01 o 
  -6  -6   4       46.66       55.45      6.73 o 
  -5  -6   4       49.17       55.22      5.82 o 
  -4  -6   4        4.41        3.68      2.92 o 
  -3  -6   4        0.51        1.16      1.23 o 
  -2  -6   4        9.45        7.56      1.23 o 
  -1  -6   4       88.34       96.60     11.19 o 
   0  -6   4       34.13       31.78      2.18 o 
   1  -6   4       27.58       19.97      7.39 o 
   2  -6   4        3.60        3.46      1.56 o 
   3  -6   4        0.07        4.28      1.93 o 
   4  -6   4        6.80        5.26      2.43 o 
  -9  -5   4        0.81        3.75      1.79 o 
  -8  -5   4        1.87        2.51      1.73 o 
  -7  -5   4        0.77        3.45      1.55 o 
  -6  -5   4       23.91       21.79      3.60 o 
  -5  -5   4        5.26        7.90      3.12 o 
  -4  -5   4        6.64        4.84      1.63 o 
  -3  -5   4       36.90       39.53      3.29 o 
  -2  -5   4       14.79       14.21      1.47 o 
  -1  -5   4       75.42       72.99      3.11 o 
   0  -5   4       30.66       26.41      1.91 o 
   1  -5   4      251.32      265.66      5.39 o 
   2  -5   4       49.93       47.69      5.08 o 
   3  -5   4        7.53        6.30      2.67 o 
   4  -5   4        3.78        5.97      2.16 o 
   5  -5   4        1.25        5.46      1.34 o 
  -9  -4   4        0.06        0.00      2.05 o 
  -8  -4   4        2.27        1.50      3.16 o 
  -7  -4   4        1.67        0.36      3.94 o 
  -6  -4   4        0.89        0.89      1.34 o 
  -5  -4   4        6.77        5.33      2.52 o 
  -4  -4   4       57.26       68.02      5.63 o 
  -3  -4   4      211.54      233.56      4.77 o 
  -2  -4   4        0.25        0.87      0.99 o 
  -1  -4   4      263.97      276.56      7.20 o 
   0  -4   4       25.04       22.38      4.04 o 
   1  -4   4        3.71        2.21      1.86 o 
   2  -4   4        0.05       -0.01      0.97 o 
   3  -4   4        0.09        3.28      3.80 o 
   4  -4   4        0.32        4.26      2.08 o 
   5  -4   4        6.78        7.52      2.77 o 
   6  -4   4        0.17       -0.84      1.68 o 
  -9  -3   4        1.97        5.92      2.93 o 
  -8  -3   4        0.76        4.99      6.05 o 
  -7  -3   4        6.59        7.39      1.92 o 
  -6  -3   4       45.59       36.96      4.13 o 
  -5  -3   4        0.33        0.88      1.84 o 
  -4  -3   4       10.41       13.30      2.20 o 
  -3  -3   4       45.41       40.33      2.75 o 
  -2  -3   4       81.41       85.97      3.52 o 
  -1  -3   4       88.71       85.56      2.23 o 
   0  -3   4       31.52       29.23      1.35 o 
   1  -3   4        2.24        0.76      0.64 o 
   2  -3   4       17.01       14.59      2.19 o 
   3  -3   4        8.31        9.43      2.15 o 
   4  -3   4        0.90        2.82      1.71 o 
   5  -3   4        1.39        4.74      1.69 o 
   6  -3   4        9.97       10.94      2.52 o 
  -9  -2   4        8.34        8.02      2.72 o 
  -8  -2   4        1.75        0.46      1.92 o 
  -7  -2   4        6.06        4.60      2.05 o 
  -6  -2   4       18.75       28.18      4.12 o 
  -5  -2   4       55.90       46.80      4.30 o 
  -4  -2   4       11.23        6.14      1.59 o 
  -3  -2   4      201.87      194.72      3.17 o 
  -2  -2   4        1.54        2.13      0.80 o 
  -1  -2   4      145.15      147.18      2.90 o 
   0  -2   4      277.72      302.39      4.86 o 
   1  -2   4        4.76        3.64      1.13 o 
   2  -2   4       21.58       16.00      2.36 o 
   3  -2   4       72.29       71.59      4.73 o 
   4  -2   4       18.35       23.62      3.94 o 
   5  -2   4        2.67        4.53      1.71 o 
   6  -2   4        4.15        1.76      2.62 o 
   7  -2   4        0.75        5.41      1.81 o 
  -9  -1   4       13.53       17.86      4.81 o 
  -8  -1   4        5.48        9.52      3.40 o 
  -7  -1   4        0.03        2.83      2.12 o 
  -6  -1   4        0.01        4.84      2.32 o 
  -5  -1   4       95.68      104.17      7.06 o 
  -4  -1   4        3.96        3.09      0.91 o 
  -3  -1   4        0.60        0.91      0.87 o 
  -2  -1   4        2.48        2.49      0.74 o 
  -1  -1   4      240.47      233.78      4.34 o 
   0  -1   4        1.95        1.45      1.10 o 
   1  -1   4      573.13      614.23     10.35 o 
   2  -1   4      200.22      227.55      9.70 o 
   3  -1   4       93.44       85.22      4.98 o 
   4  -1   4        0.93        2.36      0.75 o 
   5  -1   4        0.02       -1.32      1.70 o 
   6  -1   4        0.94        3.50      1.39 o 
   7  -1   4        0.08        1.80      1.34 o 
  -8   0   4       15.68       15.82      4.00 o 
  -7   0   4        5.10        8.18      2.33 o 
  -6   0   4        1.64        1.67      1.21 o 
  -5   0   4       34.44       38.06      2.20 o 
  -4   0   4       23.21       25.23      1.63 o 
  -3   0   4       19.52       18.29      1.21 o 
  -2   0   4       26.53       22.86      1.30 o 
  -1   0   4        2.23        2.65      0.57 o 
   0   0   4      302.38      267.78      3.25 o 
   1   0   4      330.72      343.79      7.76 o 
   2   0   4       20.18       22.50      0.82 o 
   3   0   4       79.46       85.83      2.19 o 
   4   0   4       39.08       41.71      2.10 o 
   5   0   4        5.32        3.75      1.06 o 
   6   0   4       15.60       17.88      2.57 o 
   7   0   4        1.32        3.28      1.41 o 
   8   0   4        6.28        5.64      2.97 o 
  -8   1   4        4.38        6.78      2.12 o 
  -7   1   4       18.18       16.91      2.40 o 
  -6   1   4        4.25        4.35      1.19 o 
  -5   1   4        5.25        9.01      1.33 o 
  -4   1   4        0.06        0.23      1.01 o 
  -3   1   4      450.51      469.49     18.57 o 
  -2   1   4      476.32      508.18      5.48 o 
  -1   1   4     4582.52     4664.32     57.76 o 
   0   1   4       36.26       29.51      1.09 o 
   1   1   4      172.97      161.25      3.53 o 
   2   1   4       48.95       46.26      1.45 o 
   3   1   4      398.91      406.75      4.64 o 
   4   1   4      219.78      208.06      4.23 o 
   5   1   4        1.77        2.34      1.16 o 
   6   1   4        9.05        5.48      1.16 o 
   7   1   4        9.08        7.30      1.55 o 
   8   1   4       34.45       32.10      5.59 o 
  -8   2   4        6.21        3.86      3.42 o 
  -7   2   4        0.00        1.68      1.36 o 
  -6   2   4      106.85      114.91      3.66 o 
  -5   2   4       88.25       92.73      4.93 o 
  -4   2   4       46.89       43.21      2.10 o 
  -3   2   4       56.94       49.81      1.97 o 
  -2   2   4      435.82      442.68      9.11 o 
  -1   2   4      203.32      197.97      4.39 o 
   0   2   4      371.28      320.67      4.18 o 
   1   2   4      143.12      137.62      2.78 o 
   2   2   4      226.79      212.53      4.45 o 
   3   2   4       15.05       20.18      2.22 o 
   4   2   4        1.04        1.02      1.32 o 
   5   2   4      222.25      213.71      6.98 o 
   6   2   4       55.85       62.14      3.21 o 
   7   2   4       11.69        8.05      1.70 o 
   8   2   4       28.35       31.32      9.68 o 
   9   2   4        0.13        1.30      3.42 o 
  -7   3   4        0.61        0.17      1.61 o 
  -6   3   4        3.16        2.54      1.35 o 
  -5   3   4       59.00       57.46      2.56 o 
  -4   3   4       71.78       74.24      4.40 o 
  -3   3   4        6.12        6.67      1.26 o 
  -2   3   4      149.83      144.06      4.38 o 
  -1   3   4      668.67      626.25     12.17 o 
   0   3   4       46.28       45.76      2.72 o 
   1   3   4      178.06      167.18      3.17 o 
   2   3   4      107.06      127.64      3.23 o 
   3   3   4        5.64        8.29      0.94 o 
   4   3   4       25.87       23.94      1.79 o 
   5   3   4      342.18      356.79      8.90 o 
   6   3   4       46.11       41.31      3.11 o 
   7   3   4       14.67       18.06      3.31 o 
   8   3   4       12.25       12.87      2.34 o 
   9   3   4        1.70        1.04      3.14 o 
  -7   4   4        0.01        1.39      1.88 o 
  -6   4   4        2.16        6.13      3.80 o 
  -5   4   4        0.36        1.37      1.02 o 
  -4   4   4      266.03      267.66      8.26 o 
  -3   4   4      162.98      181.46      5.56 o 
  -2   4   4       26.51       31.44      1.32 o 
  -1   4   4      133.24      148.22      9.50 o 
   0   4   4        0.39        2.47      0.85 o 
   1   4   4      308.14      305.53      5.35 o 
   2   4   4      110.50      107.02      2.25 o 
   3   4   4      195.72      199.06      3.27 o 
   4   4   4       11.43       11.06      1.14 o 
   5   4   4       10.35       12.17      1.53 o 
   6   4   4        9.58        8.65      1.70 o 
   7   4   4        2.00        2.79      1.16 o 
   8   4   4       21.16       25.20      3.94 o 
   9   4   4        5.92        8.17      3.89 o 
  -6   5   4        3.62        8.98      2.47 o 
  -5   5   4        0.85        0.96      1.79 o 
  -4   5   4        4.19        6.82      2.17 o 
  -3   5   4       36.94       35.00      2.71 o 
  -2   5   4       38.50       37.53      3.65 o 
  -1   5   4      104.77      128.61      4.47 o 
   0   5   4       16.58       25.58      2.44 o 
   1   5   4       24.25       22.82      2.04 o 
   2   5   4        2.54        1.94      1.14 o 
   3   5   4       31.31       30.94      1.60 o 
   4   5   4       19.37       21.74      1.66 o 
   5   5   4       59.75       63.45      2.94 o 
   6   5   4       31.50       31.22      1.92 o 
   7   5   4        1.73        7.95      5.61 o 
   8   5   4        0.00        3.57      2.02 o 
   9   5   4        5.25        1.50      2.80 o 
  -6   6   4        1.34        2.76      2.19 o 
  -5   6   4        0.63        1.19      1.78 o 
  -4   6   4        9.94        8.67      2.01 o 
  -3   6   4        0.08       -0.87      1.87 o 
  -2   6   4      119.11      107.31      6.37 o 
  -1   6   4       19.87       23.55      4.04 o 
   0   6   4       12.12       14.83      2.16 o 
   1   6   4       82.46       83.85      6.64 o 
   2   6   4       60.63       71.70      4.26 o 
   3   6   4        6.36        7.07      1.30 o 
   4   6   4        3.69        2.57      1.10 o 
   5   6   4        1.22        1.53      1.57 o 
   6   6   4       28.78       24.55      2.28 o 
   7   6   4       11.97       14.26      2.15 o 
   8   6   4        2.38        6.99      2.81 o 
   9   6   4        1.01        6.10      2.50 o 
  -5   7   4        0.56        0.85      2.16 o 
  -4   7   4        4.18        5.68      2.28 o 
  -3   7   4        1.46        1.27      1.04 o 
  -2   7   4       20.57       17.11      4.69 o 
  -1   7   4        0.03        2.27      1.27 o 
   0   7   4       49.06       46.05      7.51 o 
   1   7   4       23.11       24.38      2.68 o 
   2   7   4       45.90       48.98      6.21 o 
   3   7   4        3.45        3.20      0.97 o 
   4   7   4        1.61        4.03      1.24 o 
   5   7   4        4.24        3.54      1.44 o 
   6   7   4       96.00       93.40      5.90 o 
   7   7   4        4.04        4.45      5.33 o 
   8   7   4        0.47        1.89      3.11 o 
   9   7   4        0.70        1.50      2.10 o 
  -4   8   4        0.00        1.27      1.77 o 
  -3   8   4        5.78        2.07      1.85 o 
  -2   8   4       15.97       17.23      2.51 o 
  -1   8   4        4.55        3.80      1.44 o 
   0   8   4       41.19       37.11      3.46 o 
   1   8   4        6.79        5.37      1.62 o 
   2   8   4        6.99        6.85      1.14 o 
   3   8   4      214.59      238.87      6.04 o 
   4   8   4       25.33       23.15      1.84 o 
   5   8   4        2.34        3.17      1.13 o 
   6   8   4        1.03        1.10      1.73 o 
   7   8   4        0.33        0.14      1.81 o 
   8   8   4       12.42       10.50      2.93 o 
  -3   9   4        0.40        0.67      1.48 o 
  -2   9   4        0.35        2.80      1.87 o 
  -1   9   4        4.04        5.04      2.06 o 
   0   9   4        3.45        0.50      1.33 o 
   1   9   4        2.57        3.58      1.59 o 
   2   9   4        8.75        7.06      1.80 o 
   3   9   4       23.88       23.23      2.47 o 
   4   9   4        0.42       -0.20      0.93 o 
   5   9   4        1.37       -0.03      1.07 o 
   6   9   4       10.51        9.06      2.08 o 
   7   9   4        9.49        8.91      2.62 o 
   8   9   4        8.43        2.66      2.27 o 
  -1  10   4        0.03        1.52      1.16 o 
   0  10   4       20.10       14.02      3.97 o 
   1  10   4        0.17        0.91      3.10 o 
   2  10   4        0.00        1.14      1.76 o 
   3  10   4        0.22       -0.13      1.73 o 
   4  10   4        9.64        8.91      1.81 o 
   5  10   4        9.61        6.97      2.89 o 
   6  10   4        0.01        0.83      1.92 o 
   7  10   4        6.97        8.87      2.45 o 
   0  11   4        0.07       -0.64      2.57 o 
   1  11   4        1.22        1.03      3.32 o 
   2  11   4        0.04        2.40      1.73 o 
   3  11   4       10.88       11.73      4.12 o 
   4  11   4        8.39        5.08      3.34 o 
   5  11   4        0.15       -3.34      3.34 o 
   6  11   4        0.09       -2.15      3.11 o 
  -5  -9   5        2.04        6.32      2.26 o 
  -4  -9   5        3.67        1.24      1.85 o 
  -3  -9   5        3.33        6.17      3.78 o 
  -2  -9   5        2.00        0.96      2.51 o 
  -7  -8   5        0.88        2.69      1.79 o 
  -6  -8   5        2.66        2.47      3.86 o 
  -5  -8   5        2.68        0.18      2.49 o 
  -4  -8   5        1.07        1.63      3.49 o 
  -3  -8   5       12.54       12.14      3.04 o 
  -2  -8   5        0.37        1.82      1.32 o 
  -1  -8   5        0.72        2.85      2.92 o 
   0  -8   5        0.88        4.63      4.89 o 
   1  -8   5        4.27        3.66      2.86 o 
  -7  -7   5        0.05        0.58      2.37 o 
  -6  -7   5        6.97        7.39      2.62 o 
  -5  -7   5        8.75        8.05      2.06 o 
  -4  -7   5        0.21        0.97      1.73 o 
  -3  -7   5       40.02       44.01      2.79 o 
  -2  -7   5       38.16       42.57      3.00 o 
  -1  -7   5        0.30        0.23      1.66 o 
   0  -7   5        4.79        4.50      1.49 o 
   1  -7   5        2.49        2.97      3.28 o 
   2  -7   5        3.00        3.67      2.55 o 
  -8  -6   5        0.43        1.14      3.07 o 
  -7  -6   5        1.26        2.07      3.55 o 
  -6  -6   5        6.05        6.41      2.63 o 
  -5  -6   5       16.63       13.73      2.86 o 
  -4  -6   5        0.12       -0.69      1.76 o 
  -3  -6   5       25.21       21.58      2.78 o 
  -2  -6   5        3.24        2.14      0.95 o 
  -1  -6   5        2.23        1.98      1.03 o 
   0  -6   5        2.50        1.98      0.84 o 
   1  -6   5        1.29        0.66      1.43 o 
   2  -6   5       12.10       14.79      2.21 o 
   3  -6   5        4.34        6.05      2.96 o 
  -8  -5   5        4.12        2.06      1.94 o 
  -7  -5   5       16.38       14.84      2.66 o 
  -6  -5   5        2.21        5.17      1.49 o 
  -5  -5   5       12.57       16.57      2.15 o 
  -4  -5   5        1.06        3.81      1.76 o 
  -3  -5   5        0.12        1.79      0.74 o 
  -2  -5   5        2.51        3.12      1.00 o 
  -1  -5   5      125.64      142.95      6.02 o 
   0  -5   5       17.24       18.80      1.68 o 
   1  -5   5        6.06        5.75      1.89 o 
   2  -5   5        6.90        3.86      2.21 o 
   3  -5   5        7.90       10.29      2.27 o 
   4  -5   5       10.90       15.27      2.63 o 
  -9  -4   5        0.10        1.50      1.60 o 
  -8  -4   5       11.17       10.04      3.94 o 
  -7  -4   5        0.40        2.58      2.22 o 
  -6  -4   5        2.58        1.82      1.89 o 
  -5  -4   5       16.92       17.96      2.64 o 
  -4  -4   5       21.53       29.22      4.55 o 
  -3  -4   5       33.31       34.96      3.17 o 
  -2  -4   5        1.88        2.78      0.90 o 
  -1  -4   5       18.55       15.86      2.28 o 
   0  -4   5      254.20      269.22      7.69 o 
   1  -4   5      278.76      282.77      7.85 o 
   2  -4   5       38.93       36.77      3.44 o 
   3  -4   5        0.16        1.71      2.36 o 
   4  -4   5        3.71        4.37      2.26 o 
   5  -4   5        2.34        2.40      2.15 o 
  -9  -3   5        0.18       -0.78      2.34 o 
  -8  -3   5        0.89        2.75      2.38 o 
  -7  -3   5        0.23        2.29      3.12 o 
  -6  -3   5        0.70        1.99      1.66 o 
  -5  -3   5      137.08      132.23     10.72 o 
  -4  -3   5        0.25        0.39      1.01 o 
  -3  -3   5        7.52        7.20      1.13 o 
  -2  -3   5      323.58      342.50      5.46 o 
  -1  -3   5       30.17       30.12      1.63 o 
   0  -3   5        0.02       -0.46      0.61 o 
   1  -3   5      409.65      428.62     10.64 o 
   2  -3   5        1.47       -0.12      1.69 o 
   3  -3   5       17.08       19.76      2.50 o 
   4  -3   5        0.00        2.19      1.65 o 
   5  -3   5        6.36        2.55      1.59 o 
   6  -3   5        7.05        8.67      2.68 o 
  -9  -2   5        0.46       -1.13      2.45 o 
  -8  -2   5       21.52       20.92      6.44 o 
  -7  -2   5        0.30        2.00      1.35 o 
  -6  -2   5        0.05        2.17      1.70 o 
  -5  -2   5        8.45       10.09      3.95 o 
  -4  -2   5        1.82        1.72      1.48 o 
  -3  -2   5       27.77       23.28      1.90 o 
  -2  -2   5      519.48      561.59      9.14 o 
  -1  -2   5      467.53      470.08      5.48 o 
   0  -2   5       46.00       55.28      3.81 o 
   1  -2   5      286.98      280.67      7.85 o 
   2  -2   5       72.30       88.24      5.63 o 
   3  -2   5      171.71      168.27      6.44 o 
   4  -2   5       60.09       58.10      4.65 o 
   5  -2   5       27.20       19.57      4.20 o 
   6  -2   5        1.64        1.19      1.71 o 
   7  -2   5        1.19        2.44      2.31 o 
  -9  -1   5        0.06        0.29      1.68 o 
  -8  -1   5        5.03        5.45      2.49 o 
  -7  -1   5        5.64        2.45      1.92 o 
  -6  -1   5       10.47       12.52      2.88 o 
  -5  -1   5       30.80       25.21      1.70 o 
  -4  -1   5       22.03       24.62      1.79 o 
  -3  -1   5      239.95      252.75      5.11 o 
  -2  -1   5       15.56       12.72      1.16 o 
  -1  -1   5      561.40      574.44      5.77 o 
   0  -1   5        0.62        1.65      0.64 o 
   1  -1   5        1.45        0.82      1.44 o 
   2  -1   5        1.43       -0.49      1.42 o 
   3  -1   5       99.73       95.47      4.72 o 
   4  -1   5        0.50        2.82      1.90 o 
   5  -1   5       20.17       16.23      2.79 o 
   6  -1   5        4.41        4.89      1.95 o 
   7  -1   5        3.62        6.94      2.16 o 
  -8   0   5       10.89       16.20      4.98 o 
  -7   0   5        4.90        8.22      2.92 o 
  -6   0   5       18.76       14.95      1.70 o 
  -5   0   5       42.25       47.27      3.15 o 
  -4   0   5       28.14       27.82      1.72 o 
  -3   0   5       53.32       56.36      2.22 o 
  -2   0   5      422.09      439.57      4.47 o 
  -1   0   5       89.31       78.65      2.10 o 
   0   0   5       55.51       51.03      1.59 o 
   1   0   5      163.53      173.77      4.51 o 
   2   0   5      483.87      526.03     10.08 o 
   3   0   5       12.93        7.60      3.75 o 
   4   0   5       11.09        9.86      2.53 o 
   5   0   5       37.44       36.23      3.50 o 
   6   0   5       16.54       24.03      3.99 o 
   7   0   5        0.55        1.38      1.25 o 
   8   0   5        3.40        1.95      1.65 o 
  -8   1   5       12.33       14.77      2.72 o 
  -7   1   5       17.73       18.22      2.30 o 
  -6   1   5        8.16        6.03      1.38 o 
  -5   1   5        2.93        2.55      1.16 o 
  -4   1   5        6.59        5.12      1.12 o 
  -3   1   5      388.80      424.83      5.15 o 
  -2   1   5      154.10      156.32      3.17 o 
  -1   1   5        2.13        0.39      1.47 o 
   0   1   5       53.37       55.51      2.56 o 
   1   1   5      443.36      470.68      5.78 o 
   2   1   5       28.64       36.54      2.24 o 
   3   1   5      162.81      164.33      2.55 o 
   4   1   5        3.35        3.72      1.11 o 
   5   1   5        0.02        3.18      1.09 o 
   6   1   5        0.64        2.42      1.17 o 
   7   1   5        3.44        5.71      2.58 o 
   8   1   5        0.06        1.01      1.14 o 
  -8   2   5        0.15        1.04      3.08 o 
  -7   2   5        5.54        5.55      1.47 o 
  -6   2   5       26.55       21.12      3.31 o 
  -5   2   5        4.72        4.86      1.31 o 
  -4   2   5       19.24       16.40      1.58 o 
  -3   2   5      153.78      151.22      3.83 o 
  -2   2   5        0.05        0.63      1.12 o 
  -1   2   5       47.36       45.62      1.36 o 
   0   2   5       91.74       88.40      2.14 o 
   1   2   5      409.81      409.31      5.16 o 
   2   2   5       15.70       14.09      1.50 o 
   3   2   5        3.75        3.75      1.91 o 
   4   2   5        2.24        1.54      1.26 o 
   5   2   5        3.96        4.88      1.29 o 
   6   2   5       94.65       93.28      3.21 o 
   7   2   5        7.46        5.18      1.47 o 
   8   2   5        0.25        2.37      1.84 o 
  -7   3   5        4.04        4.48      2.24 o 
  -6   3   5       18.23       17.36      2.90 o 
  -5   3   5       32.71       34.32      2.00 o 
  -4   3   5       10.29       12.40      1.43 o 
  -3   3   5        7.08        5.96      1.04 o 
  -2   3   5        9.88       12.51      1.36 o 
  -1   3   5      569.43      584.62      7.16 o 
   0   3   5        0.21        0.31      0.98 o 
   1   3   5      229.03      230.44      3.02 o 
   2   3   5      243.03      262.48      5.20 o 
   3   3   5      153.99      150.32      2.94 o 
   4   3   5        3.54        4.04      1.15 o 
   5   3   5        4.07        3.51      1.19 o 
   6   3   5      173.19      164.47      8.25 o 
   7   3   5        2.12        1.71      1.04 o 
   8   3   5        2.93        2.77      3.01 o 
   9   3   5        0.42        5.91      3.42 o 
  -7   4   5        0.22        1.24      1.94 o 
  -6   4   5        4.09        5.43      2.42 o 
  -5   4   5        5.82        7.21      2.01 o 
  -4   4   5      127.37      117.42      3.98 o 
  -3   4   5       14.48       17.17      2.10 o 
  -2   4   5       13.05       13.53      2.10 o 
  -1   4   5      130.96      127.86      3.78 o 
   0   4   5       10.32        8.53      2.03 o 
   1   4   5      356.26      373.64      5.47 o 
   2   4   5       62.33       78.64      3.79 o 
   3   4   5       37.30       39.60      1.72 o 
   4   4   5       46.67       44.22      2.00 o 
   5   4   5       44.56       40.49      2.14 o 
   6   4   5        1.63        1.53      1.12 o 
   7   4   5        2.59        1.40      0.96 o 
   8   4   5        6.43        5.55      2.88 o 
   9   4   5        2.43       -0.54      2.77 o 
  -6   5   5        0.01        1.91      1.92 o 
  -5   5   5       16.99       16.32      7.28 o 
  -4   5   5       13.10       12.89      2.64 o 
  -3   5   5        3.71        5.10      2.16 o 
  -2   5   5      113.50      126.53      5.46 o 
  -1   5   5       56.43       62.24     13.17 o 
   0   5   5      122.46      134.61      4.26 o 
   1   5   5      368.93      377.67      3.85 o 
   2   5   5       15.48       12.33      6.12 o 
   3   5   5      191.58      185.21      3.92 o 
   4   5   5        8.81       11.04      1.73 o 
   5   5   5        9.62       11.58      1.48 o 
   6   5   5       22.91       18.41      1.69 o 
   7   5   5       12.16       13.85      2.08 o 
   8   5   5        4.69        2.72      1.97 o 
   9   5   5        1.54        0.26      3.08 o 
  -6   6   5        2.05        3.09      2.28 o 
  -5   6   5       13.53       12.63      2.71 o 
  -4   6   5      105.78      122.15     12.57 o 
  -3   6   5        5.38        7.66      2.24 o 
  -2   6   5      249.36      250.78     14.45 o 
  -1   6   5       29.78       28.25      3.06 o 
   0   6   5       15.51       16.23      2.42 o 
   1   6   5        7.60        5.17      3.27 o 
   2   6   5        9.79        9.37      1.15 o 
   3   6   5      258.13      261.49      7.01 o 
   4   6   5       19.50       17.48      1.65 o 
   5   6   5       48.64       45.50      2.31 o 
   6   6   5       10.49       12.23      1.61 o 
   7   6   5        0.28        2.79      2.11 o 
   8   6   5        0.93        2.49      3.36 o 
   9   6   5        4.67        4.00      3.50 o 
  -5   7   5        1.21        0.45      1.70 o 
  -4   7   5        1.89       -1.04      1.87 o 
  -3   7   5        1.45        1.86      1.29 o 
  -2   7   5        0.11        4.03      1.42 o 
  -1   7   5        2.53        0.96      1.23 o 
   0   7   5       10.28        8.00      1.92 o 
   2   7   5       53.04       46.80      3.43 o 
   3   7   5      132.84      139.76      4.46 o 
   4   7   5        2.14        3.69      1.27 o 
   5   7   5        8.94        6.50      1.21 o 
   6   7   5        8.36        8.05      1.62 o 
   7   7   5       13.06       15.61      2.47 o 
   8   7   5        2.85        1.82      2.00 o 
   9   7   5        1.26        2.36      2.14 o 
  -4   8   5        1.57        3.63      1.83 o 
  -3   8   5        0.14        2.28      2.00 o 
  -2   8   5        0.59        1.02      1.55 o 
  -1   8   5        0.36        0.95      1.87 o 
   0   8   5      131.56      139.85      7.52 o 
   1   8   5       23.77       23.07      2.72 o 
   2   8   5        2.59        9.93      3.50 o 
   3   8   5       38.92       41.77      4.88 o 
   4   8   5       12.49       16.16      1.65 o 
   5   8   5        1.90        1.95      3.79 o 
   6   8   5        0.28        0.99      1.68 o 
   7   8   5        0.00        1.38      1.92 o 
   8   8   5        2.44        2.80      2.05 o 
  -3   9   5        0.37        2.11      2.44 o 
  -2   9   5        7.26        6.61      4.34 o 
  -1   9   5        0.05       -0.51      1.89 o 
   0   9   5       11.43       15.86      5.28 o 
   1   9   5        0.03        2.85      1.37 o 
   2   9   5       22.11       19.40      2.84 o 
   3   9   5        1.03        8.94      3.81 o 
   4   9   5        6.13        7.08      1.00 o 
   5   9   5        0.02       -0.93      1.23 o 
   6   9   5        1.88        2.78      3.28 o 
   7   9   5        0.13        1.52      3.21 o 
   8   9   5        8.44        8.85      2.70 o 
  -1  10   5        2.84        1.52      1.49 o 
   0  10   5        0.37        2.93      2.72 o 
   1  10   5        1.72        1.05      2.11 o 
   2  10   5       20.13       15.22      2.49 o 
   3  10   5        1.26        2.09      1.67 o 
   4  10   5        0.07        3.56      3.27 o 
   5  10   5       11.26        7.92      2.15 o 
   6  10   5        3.42        3.68      1.74 o 
   7  10   5        1.89        1.03      1.74 o 
   0  11   5        3.23        5.71      2.03 o 
   1  11   5        0.11        1.22      5.78 o 
   2  11   5        0.68        1.63      1.74 o 
   3  11   5        2.80        6.34      2.39 o 
   4  11   5        0.80        4.30      2.39 o 
   5  11   5        0.35       -3.45      3.45 o 
   6  11   5        4.38        5.37      3.55 o 
  -6  -8   6        0.16        4.65      2.53 o 
  -5  -8   6        0.01        3.38      2.16 o 
  -4  -8   6       26.89       25.19      3.61 o 
  -3  -8   6        0.34       -0.10      2.64 o 
  -2  -8   6        0.47        0.36      1.56 o 
  -1  -8   6        6.62        3.69      2.24 o 
   0  -8   6        6.46        7.57      2.44 o 
  -7  -7   6       12.22        9.22      2.38 o 
  -6  -7   6        0.59       -0.63      2.06 o 
  -5  -7   6        0.42        2.68      1.59 o 
  -4  -7   6       21.06       24.26      2.70 o 
  -3  -7   6        0.03        0.65      0.74 o 
  -2  -7   6       15.07       13.35      1.94 o 
  -1  -7   6        4.96        3.11      1.40 o 
   0  -7   6        7.74       11.33      3.05 o 
   1  -7   6        0.76        2.04      1.59 o 
  -8  -6   6        2.04       -1.01      2.51 o 
  -7  -6   6       19.35       15.46      2.94 o 
  -6  -6   6       13.26       14.56      2.57 o 
  -5  -6   6        1.44        2.73      1.67 o 
  -4  -6   6        0.04       -0.87      1.78 o 
  -3  -6   6        0.20        1.33      1.19 o 
  -2  -6   6       35.52       28.67      2.32 o 
  -1  -6   6        1.09        1.87      2.27 o 
   0  -6   6       19.14       12.12      2.96 o 
   1  -6   6       23.56       29.90      3.87 o 
   2  -6   6        1.69        0.28      1.81 o 
   3  -6   6        4.21        2.87      1.63 o 
  -8  -5   6        0.05       -1.00      2.31 o 
  -7  -5   6       20.32       27.99      6.38 o 
  -6  -5   6        3.05        7.43      3.98 o 
  -5  -5   6        2.58        1.68      2.59 o 
  -4  -5   6        1.72        2.89      1.40 o 
  -3  -5   6        3.72        5.60      1.26 o 
  -2  -5   6        0.48        0.69      0.91 o 
  -1  -5   6       14.13       15.67      2.65 o 
   0  -5   6        8.64       -0.29      2.15 o 
   1  -5   6       35.86       32.19      3.87 o 
   2  -5   6        1.16        2.05      1.45 o 
   3  -5   6       10.68       17.34      4.60 o 
   4  -5   6        1.54        1.26      1.57 o 
  -8  -4   6       12.59       14.57      2.49 o 
  -7  -4   6        0.01        1.79      4.74 o 
  -6  -4   6        1.14        3.73      2.01 o 
  -5  -4   6        6.11        4.39      1.57 o 
  -4  -4   6        0.29       -0.02      1.68 o 
  -3  -4   6        7.73        8.83      3.55 o 
  -2  -4   6        1.75        3.30      1.13 o 
  -1  -4   6       27.37       22.21      2.10 o 
   0  -4   6       14.12       11.38      1.55 o 
   1  -4   6       13.71       13.98      5.20 o 
   2  -4   6        1.88        2.45      2.16 o 
   3  -4   6        5.30        4.44      2.02 o 
   4  -4   6       11.08       16.33      4.52 o 
   5  -4   6        1.49       -1.18      2.08 o 
  -8  -3   6        2.68        4.89      1.94 o 
  -7  -3   6        0.45        2.78      2.66 o 
  -6  -3   6       15.32       17.44      4.06 o 
  -5  -3   6       53.72       62.05      4.66 o 
  -4  -3   6       15.45       14.36      1.42 o 
  -3  -3   6        9.31        9.07      1.44 o 
  -2  -3   6        2.85        4.14      1.77 o 
  -1  -3   6        0.45        0.59      0.75 o 
   0  -3   6        5.23        2.42      0.72 o 
   1  -3   6      147.48      160.96     13.77 o 
   2  -3   6      119.86      127.64      7.71 o 
   3  -3   6        0.40       -1.14      1.97 o 
   4  -3   6       17.93       15.93      2.33 o 
   5  -3   6        5.02        4.56      2.30 o 
   6  -3   6        0.68        0.86      1.43 o 
  -8  -2   6        1.76       -0.13      2.28 o 
  -7  -2   6        0.16        3.52      1.92 o 
  -6  -2   6       71.21       72.40     12.53 o 
  -5  -2   6        0.87        2.97      1.26 o 
  -4  -2   6        1.66        2.27      0.93 o 
  -3  -2   6       22.56       26.55      2.06 o 
  -2  -2   6       14.96       17.16      1.20 o 
  -1  -2   6      120.34      127.97      2.79 o 
   0  -2   6       62.50       75.00      2.15 o 
   1  -2   6      132.20      129.53      5.53 o 
   2  -2   6       88.23       97.58      8.03 o 
   3  -2   6       35.44       45.25      6.16 o 
   4  -2   6        0.10       -0.98      1.92 o 
   5  -2   6        9.38        7.99      4.50 o 
   6  -2   6        1.78        5.20      2.50 o 
  -8  -1   6        1.52       -1.14      2.93 o 
  -7  -1   6        0.80        1.43      1.35 o 
  -6  -1   6       10.80        7.87      2.52 o 
  -5  -1   6        3.58        2.22      0.93 o 
  -4  -1   6       90.42       92.98      3.95 o 
  -3  -1   6      291.98      310.47     12.43 o 
  -2  -1   6       55.68       61.30      2.00 o 
  -1  -1   6       57.50       66.41      2.03 o 
   0  -1   6      349.28      395.78      3.98 o 
   1  -1   6      116.78      120.61      5.24 o 
   2  -1   6       60.35       82.08      5.06 o 
   3  -1   6      135.61      134.06      6.67 o 
   4  -1   6        0.44        1.43      1.43 o 
   5  -1   6       18.59       17.95      4.68 o 
   6  -1   6        0.17        6.70      3.43 o 
   7  -1   6        3.71        6.32      2.82 o 
  -8   0   6        4.92        2.57      1.51 o 
  -7   0   6        6.62        5.34      1.53 o 
  -6   0   6       11.49       10.87      2.27 o 
  -5   0   6        1.01        2.71      1.10 o 
  -4   0   6      100.36      105.13      3.61 o 
  -3   0   6      105.84      104.49      2.66 o 
  -2   0   6      597.96      624.91     11.43 o 
  -1   0   6      426.24      487.66      8.63 o 
   0   0   6      833.72      912.02      7.52 o 
   2   0   6       25.41       26.17      2.45 o 
   3   0   6        9.59        9.47      1.87 o 
   4   0   6       69.38       63.59      5.41 o 
   5   0   6      118.60      113.99      9.13 o 
   6   0   6        7.05        4.88      2.48 o 
   7   0   6        3.31        1.74      1.52 o 
  -8   1   6        3.31        1.75      2.77 o 
  -7   1   6       20.82       16.03      3.61 o 
  -6   1   6       10.27       11.36      2.17 o 
  -5   1   6        0.00        1.11      0.68 o 
  -4   1   6        8.83       11.27      1.38 o 
  -3   1   6      152.68      141.60      5.43 o 
  -2   1   6      343.80      335.55      5.15 o 
  -1   1   6     1968.65     2070.40      9.68 o 
   0   1   6       43.72       42.40      1.54 o 
   1   1   6       37.67       31.66      1.97 o 
   2   1   6       58.63       60.12      1.41 o 
   3   1   6       53.01       45.28      2.75 o 
   4   1   6       35.16       29.20      3.55 o 
   5   1   6        0.71        2.86      1.35 o 
   6   1   6       10.91       12.43      2.48 o 
   7   1   6        7.81       11.10      3.00 o 
   8   1   6        6.42        8.01      2.34 o 
  -8   2   6        0.70       -0.70      3.29 o 
  -7   2   6        8.07        4.94      1.61 o 
  -6   2   6        1.63        0.68      0.91 o 
  -5   2   6        4.83        4.57      1.34 o 
  -4   2   6      136.77      124.72      6.70 o 
  -3   2   6        0.25        0.29      1.30 o 
  -2   2   6       14.76       12.47      1.33 o 
  -1   2   6       40.78       40.47      1.52 o 
   0   2   6        9.62       10.04      0.92 o 
   1   2   6      524.25      541.91      5.29 o 
   2   2   6       92.72       95.35      2.49 o 
   3   2   6      149.74      168.45      4.86 o 
   4   2   6        3.84        2.42      0.87 o 
   5   2   6      133.02      125.23      4.12 o 
   6   2   6       39.97       40.28      4.20 o 
   7   2   6       10.34       10.23      1.70 o 
   8   2   6        1.49        1.59      1.36 o 
  -7   3   6        6.74        9.21      2.24 o 
  -6   3   6       17.08       13.61      1.68 o 
  -5   3   6        6.80        5.23      1.09 o 
  -4   3   6       26.15       23.72      2.36 o 
  -3   3   6        1.77        0.76      0.51 o 
  -2   3   6        1.15        1.10      0.91 o 
  -1   3   6      166.38      177.01      4.45 o 
   0   3   6       57.90       65.32      2.80 o 
   1   3   6      329.61      306.44      3.72 o 
   2   3   6       18.36       18.71      1.50 o 
   3   3   6      207.84      218.52      5.31 o 
   4   3   6        0.78        3.87      1.11 o 
   5   3   6        2.27        2.64      1.18 o 
   6   3   6        1.01        0.36      1.16 o 
   7   3   6        4.94        4.64      1.61 o 
   8   3   6        0.05        0.53      0.98 o 
  -7   4   6        0.00        2.38      1.99 o 
  -6   4   6        1.15        1.90      1.92 o 
  -5   4   6        6.40        3.43      4.16 o 
  -4   4   6       20.28       16.14      4.36 o 
  -3   4   6        8.27        3.17      1.18 o 
  -2   4   6       45.20       43.66      3.62 o 
  -1   4   6      201.41      203.59      9.52 o 
   0   4   6        0.03        0.33      0.44 o 
   1   4   6      195.59      176.29      3.55 o 
   2   4   6        4.77        2.79      1.05 o 
   3   4   6      156.85      166.94      3.32 o 
   4   4   6        9.20       10.24      1.49 o 
   5   4   6       48.04       43.18      2.32 o 
   6   4   6        4.70        4.78      1.53 o 
   7   4   6        2.49        1.68      1.25 o 
   8   4   6       11.37        4.12      3.81 o 
  -6   5   6        3.46        1.95      2.04 o 
  -5   5   6        2.53        2.51      1.97 o 
  -4   5   6       89.33       91.83      4.58 o 
  -3   5   6       71.10       66.96      3.78 o 
  -2   5   6       22.13       20.29      2.55 o 
  -1   5   6        0.20        2.50      4.02 o 
   0   5   6        3.10        5.34      1.65 o 
   1   5   6      259.64      272.70      3.55 o 
   2   5   6        4.34        3.10      0.92 o 
   3   5   6       10.57        9.86      1.27 o 
   4   5   6        3.44        3.15      1.29 o 
   5   5   6       10.65       10.74      2.21 o 
   6   5   6       21.46       25.29      2.29 o 
   7   5   6        7.27        7.49      1.50 o 
   8   5   6        4.93        4.17      4.52 o 
   9   5   6        4.54        2.80      3.27 o 
  -5   6   6        6.55        7.05      2.36 o 
  -4   6   6        4.32        6.11      2.19 o 
  -3   6   6       16.51       17.40      3.37 o 
  -2   6   6      178.80      178.88      8.40 o 
  -1   6   6       45.82       56.06      8.82 o 
   0   6   6        0.49        2.56      1.53 o 
   1   6   6       26.52       26.98      3.47 o 
   2   6   6        5.44        5.17      0.80 o 
   3   6   6        0.07        1.57      1.02 o 
   4   6   6        2.90        1.31      1.17 o 
   5   6   6        8.30        5.40      1.56 o 
   6   6   6       55.88       49.14      2.97 o 
   7   6   6        0.51        1.60      1.28 o 
   8   6   6        1.70        2.68      4.41 o 
   9   6   6        1.70        2.75      3.24 o 
  -5   7   6        8.64        3.62      3.11 o 
  -4   7   6        4.67        3.26      2.66 o 
  -3   7   6       15.77       15.45      3.90 o 
  -2   7   6       24.10       26.38      3.43 o 
  -1   7   6       41.79       50.33      4.61 o 
   0   7   6       32.58       29.84      4.28 o 
   1   7   6        3.10        1.44      1.79 o 
   2   7   6       26.44       25.01      1.63 o 
   3   7   6        7.89        5.99      1.48 o 
   4   7   6        1.45        2.75      1.28 o 
   5   7   6       41.87       41.05      2.62 o 
   6   7   6        1.85        1.86      1.18 o 
   7   7   6        1.19        3.05      2.15 o 
   8   7   6        0.27        2.72      2.10 o 
  -4   8   6        5.31        1.30      1.99 o 
  -3   8   6        0.32        2.16      1.67 o 
  -2   8   6       13.06       16.98      5.57 o 
  -1   8   6       11.34        9.06      2.65 o 
   0   8   6      102.53       98.86      8.34 o 
   1   8   6       36.55       34.15      4.54 o 
   2   8   6       62.85       60.97      4.57 o 
   3   8   6      100.24       85.35      6.85 o 
   4   8   6       11.21       13.20      2.50 o 
   5   8   6        8.71       11.76      1.41 o 
   6   8   6        1.56        2.39      1.27 o 
   7   8   6        4.60        4.69      2.67 o 
   8   8   6        1.01        1.80      2.14 o 
  -3   9   6        2.56        5.57      2.45 o 
  -2   9   6        1.02        1.63      1.95 o 
  -1   9   6       12.53       10.90      2.49 o 
   0   9   6        2.30       -0.06      1.87 o 
   1   9   6        0.62        2.21      1.83 o 
   2   9   6        8.25       12.37      3.73 o 
   3   9   6        0.61        1.68      2.18 o 
   4   9   6        5.09        3.99      1.29 o 
   5   9   6       10.50       11.99      1.72 o 
   6   9   6        0.97        4.15      2.29 o 
   7   9   6        2.67        1.44      1.80 o 
   8   9   6        0.60       -0.35      1.79 o 
  -1  10   6        0.55        2.48      1.97 o 
   0  10   6        9.52       10.50      2.35 o 
   1  10   6        1.65        2.32      4.15 o 
   2  10   6       51.76       60.88      5.67 o 
   3  10   6       12.20       12.11      2.69 o 
   4  10   6        0.19        1.77      2.50 o 
   5  10   6        4.30        2.93      3.58 o 
   6  10   6        6.06        5.21      2.33 o 
   7  10   6        1.41        1.64      1.94 o 
   0  11   6        1.63        3.17      2.86 o 
   1  11   6        0.66        1.47      1.20 o 
   2  11   6        0.04        6.05      2.55 o 
   3  11   6        0.13        2.11      1.63 o 
   4  11   6        7.93        7.63      2.40 o 
   5  11   6        2.00        8.94      3.40 o 
  -4  -8   7        3.21        8.35      3.58 o 
  -3  -8   7        0.03        3.94      2.77 o 
  -2  -8   7        0.01        8.81      4.12 o 
  -6  -7   7       10.93       15.68      3.59 o 
  -5  -7   7        4.26        4.67      2.38 o 
  -4  -7   7        7.15        6.85      2.17 o 
  -3  -7   7        0.19       -2.41      2.83 o 
  -2  -7   7        4.18        4.00      2.11 o 
  -1  -7   7        1.45       -0.35      1.72 o 
   0  -7   7        0.01        1.31      2.16 o 
   1  -7   7        0.13        1.08      2.03 o 
  -7  -6   7        1.22        1.66      2.10 o 
  -6  -6   7        6.79        5.29      3.34 o 
  -5  -6   7        0.12        0.66      1.59 o 
  -4  -6   7        1.13        1.97      4.00 o 
  -3  -6   7        1.50        0.95      1.06 o 
  -2  -6   7       17.15       18.50      3.07 o 
  -1  -6   7        1.96        2.65      1.68 o 
   0  -6   7        1.58        2.08      1.29 o 
   1  -6   7        0.37       -1.30      1.30 o 
   2  -6   7        4.85        5.51      2.38 o 
  -8  -5   7        0.00        2.80      1.99 o 
  -7  -5   7        2.02        5.11      2.29 o 
  -6  -5   7        0.01        0.95      1.32 o 
  -5  -5   7        4.49        3.62      1.58 o 
  -4  -5   7       35.60       42.31      3.38 o 
  -3  -5   7        0.99        1.81      0.84 o 
  -2  -5   7       24.66       22.60      3.78 o 
  -1  -5   7       28.17       28.44      3.17 o 
   0  -5   7      153.54      142.03     25.54 o 
   1  -5   7        1.69        1.41      1.68 o 
   2  -5   7       11.62       12.49      3.31 o 
   3  -5   7        1.66        2.12      3.84 o 
  -8  -4   7        5.68        3.83      2.19 o 
  -7  -4   7        5.19        7.88      3.06 o 
  -6  -4   7        2.62        1.84      2.17 o 
  -5  -4   7        0.36        2.18      1.57 o 
  -4  -4   7        0.05        0.83      1.23 o 
  -3  -4   7       28.14       27.06      2.93 o 
  -2  -4   7        0.39        0.96      1.08 o 
  -1  -4   7       28.10       31.68      2.16 o 
   0  -4   7      361.00      404.27      8.52 o 
   1  -4   7        9.23       10.07      2.83 o 
   2  -4   7        7.73        0.23      2.61 o 
   3  -4   7        2.27        5.16      2.56 o 
   4  -4   7        1.15        6.15      1.81 o 
  -8  -3   7        3.02        8.18      2.04 o 
  -7  -3   7        1.86        1.87      1.57 o 
  -6  -3   7        5.57        4.94      1.83 o 
  -5  -3   7        2.86        5.24      2.19 o 
  -4  -3   7        3.24        2.54      1.07 o 
  -3  -3   7       79.26       89.42      4.56 o 
  -2  -3   7       12.10        8.64      1.29 o 
  -1  -3   7       22.03       16.14      3.27 o 
   0  -3   7       39.34       44.17     11.24 o 
   1  -3   7        4.78        8.07      4.69 o 
   2  -3   7       62.21       55.11      5.32 o 
   3  -3   7        1.93        9.51      4.56 o 
   4  -3   7        2.04        3.38      1.93 o 
   5  -3   7        4.73        9.06      2.19 o 
  -8  -2   7        0.61        1.84      1.89 o 
  -7  -2   7        1.46        3.49      1.88 o 
  -6  -2   7       65.87       69.10      5.32 o 
  -5  -2   7        9.16       11.37      2.05 o 
  -4  -2   7       26.88       31.22      4.13 o 
  -3  -2   7       15.34       13.76      1.56 o 
  -2  -2   7       11.57       13.77      1.54 o 
  -1  -2   7       32.43       36.54      1.98 o 
   0  -2   7       13.25       14.80      1.61 o 
   1  -2   7       16.53       14.96      2.23 o 
   2  -2   7       18.50       15.88      2.98 o 
   3  -2   7        5.12        4.40      1.73 o 
   4  -2   7        4.46        3.71      2.00 o 
   5  -2   7       12.30        8.13      2.37 o 
   6  -2   7        1.02        6.37      3.93 o 
  -8  -1   7        1.14        0.91      1.53 o 
  -7  -1   7        8.26       11.46      4.26 o 
  -6  -1   7       17.72       15.17      2.09 o 
  -5  -1   7        3.20        2.98      1.05 o 
  -4  -1   7       23.94       22.11      2.02 o 
  -3  -1   7       93.37       97.44      4.00 o 
  -2  -1   7       52.62       51.79      2.19 o 
  -1  -1   7        2.24        2.54      1.03 o 
   0  -1   7       23.23       28.70      2.16 o 
   1  -1   7        0.30        1.01      2.49 o 
   2  -1   7        0.03        1.33      1.74 o 
   3  -1   7      100.36      103.98      6.12 o 
   4  -1   7       86.35       95.26      8.38 o 
   5  -1   7        1.03        6.10      2.17 o 
   6  -1   7        5.02        2.15      1.68 o 
  -8   0   7        1.97        1.81      3.27 o 
  -7   0   7        0.09       -1.97      2.07 o 
  -6   0   7        9.08        9.05      1.80 o 
  -5   0   7       12.70       12.54      2.05 o 
  -4   0   7       94.68       93.61      3.86 o 
  -3   0   7        4.48        4.24      1.00 o 
  -2   0   7       15.92       17.78      1.38 o 
  -1   0   7        4.11        4.90      1.80 o 
   0   0   7        0.07       -0.39      0.87 o 
   1   0   7       69.22       68.86      2.05 o 
   2   0   7       14.04       15.74      5.15 o 
   3   0   7       48.44       50.98      5.24 o 
   4   0   7        7.49       11.23      2.18 o 
   5   0   7       10.40       10.04      3.12 o 
   6   0   7        0.24        0.36      3.06 o 
   7   0   7        2.16        1.81      1.68 o 
  -8   1   7        0.00        2.23      3.42 o 
  -7   1   7       13.71       12.38      3.40 o 
  -6   1   7        6.65        4.29      1.28 o 
  -5   1   7        3.32        2.89      0.97 o 
  -4   1   7       24.68       25.34      2.67 o 
  -3   1   7       64.53       55.43      2.79 o 
  -2   1   7      832.94      926.18     11.93 o 
  -1   1   7      307.89      374.81      8.96 o 
   0   1   7        1.41        0.88      0.83 o 
   1   1   7        6.96        6.47      0.92 o 
   2   1   7       35.29       32.60      1.87 o 
   3   1   7        1.99        0.78      1.70 o 
   4   1   7        3.04        6.48      3.43 o 
   5   1   7      137.01      149.32      9.16 o 
   6   1   7       22.39       25.02      2.93 o 
   7   1   7       20.84       20.83      3.80 o 
  -7   2   7        0.00        2.41      3.40 o 
  -6   2   7        0.88        0.51      2.01 o 
  -5   2   7       59.39       62.74      3.52 o 
  -4   2   7       34.46       35.03      2.58 o 
  -3   2   7       23.43       23.38      2.12 o 
  -2   2   7      751.77      844.18      7.12 o 
  -1   2   7        1.43        2.85      1.50 o 
   0   2   7       17.60       14.57      1.52 o 
   1   2   7        0.02        0.64      0.67 o 
   2   2   7      185.82      200.30      4.90 o 
   3   2   7       72.14       82.60      5.20 o 
   4   2   7       79.91       79.52      3.63 o 
   5   2   7      215.33      241.86      8.55 o 
   6   2   7        0.13        1.66      1.37 o 
   7   2   7       80.49       81.72     26.35 o 
   8   2   7        4.28        1.12      2.07 o 
  -7   3   7        0.49        0.41      2.93 o 
  -6   3   7       17.03       17.40      2.81 o 
  -5   3   7       85.02       76.34      4.06 o 
  -4   3   7        3.84        6.17      1.11 o 
  -3   3   7       15.43       15.98      1.61 o 
  -2   3   7        2.88        4.50      1.11 o 
  -1   3   7       12.66       10.39      1.28 o 
   0   3   7      203.53      221.12      3.53 o 
   1   3   7      290.28      279.31      4.22 o 
   2   3   7      170.51      175.01      3.69 o 
   3   3   7        0.75        4.98      1.20 o 
   4   3   7      338.90      328.31     12.23 o 
   5   3   7      267.09      262.96      9.33 o 
   6   3   7        3.99        2.96      1.96 o 
   7   3   7       20.82       20.25      5.28 o 
   8   3   7        1.58        1.29      1.90 o 
  -7   4   7        0.38        1.09      3.21 o 
  -6   4   7        0.59        1.43      3.97 o 
  -5   4   7        2.73        2.29      1.94 o 
  -4   4   7        2.27        0.89      1.91 o 
  -3   4   7        3.91        2.34      1.79 o 
  -2   4   7      315.83      325.10     13.53 o 
  -1   4   7       30.27       37.70      2.85 o 
   0   4   7      216.53      219.15      3.86 o 
   1   4   7      121.79      120.59      3.50 o 
   2   4   7      214.46      215.85      5.76 o 
   3   4   7      155.78      159.00      4.08 o 
   4   4   7      225.30      241.87      5.68 o 
   5   4   7       92.51       96.31      3.25 o 
   6   4   7        4.57        3.57      1.25 o 
   7   4   7        0.82       -0.73      1.65 o 
   8   4   7        0.54       -2.90      3.32 o 
  -6   5   7        2.29        6.49      3.99 o 
  -5   5   7        0.37       -0.39      1.84 o 
  -4   5   7       64.60       70.15      4.03 o 
  -3   5   7       13.57       13.95      2.64 o 
  -2   5   7        6.20        9.11      2.09 o 
  -1   5   7       39.19       43.47      4.15 o 
   0   5   7        0.05        1.01      1.60 o 
   1   5   7        0.31       -0.09      1.02 o 
   2   5   7       10.60       10.52      1.29 o 
   3   5   7      123.25      116.55      3.84 o 
   4   5   7       32.60       36.03      2.09 o 
   5   5   7       31.81       37.67      2.26 o 
   6   5   7        3.92        4.09      1.29 o 
   7   5   7        5.24        5.05      1.57 o 
   8   5   7        0.28       -0.08      2.67 o 
  -5   6   7        3.58        7.41      2.50 o 
  -4   6   7        0.46        0.99      4.32 o 
  -3   6   7        5.29        5.73      2.16 o 
  -2   6   7        5.45        5.17      4.39 o 
  -1   6   7       15.60       16.98      4.51 o 
   0   6   7       57.38       50.48      4.49 o 
   1   6   7       34.55       33.26      3.58 o 
   2   6   7       10.43       11.44      1.49 o 
   3   6   7       29.23       26.25      1.98 o 
   4   6   7        0.72       -0.05      1.17 o 
   5   6   7       21.34       20.08      2.31 o 
   6   6   7        7.51        8.04      2.02 o 
   7   6   7       12.72       12.01      2.88 o 
   8   6   7        4.12        8.53      2.09 o 
  -5   7   7        0.00        3.62      2.20 o 
  -4   7   7        5.46        6.30      1.82 o 
  -3   7   7        8.08        5.67      2.59 o 
  -2   7   7       60.44       65.30      5.63 o 
  -1   7   7       33.25       36.89      5.00 o 
   0   7   7       34.92       27.44      7.17 o 
   1   7   7        4.65        2.47      1.98 o 
   2   7   7       24.33       26.79      1.80 o 
   3   7   7       79.07       81.04      5.66 o 
   4   7   7       30.17       36.35      2.31 o 
   5   7   7       38.81       37.80      2.58 o 
   6   7   7        4.75        6.44      1.58 o 
   7   7   7        1.64        2.95      2.63 o 
   8   7   7        5.85        6.04      2.29 o 
  -4   8   7        0.00        1.77      1.40 o 
  -3   8   7        0.03        4.02      2.72 o 
  -2   8   7        2.02       -1.79      2.57 o 
  -1   8   7        0.08        2.38      1.93 o 
   0   8   7       56.88       51.11      6.56 o 
   1   8   7        2.16        2.29      1.62 o 
   2   8   7       76.40       72.10      5.12 o 
   3   8   7       96.49      102.18      3.45 o 
   4   8   7        0.57        1.88      1.16 o 
   5   8   7        8.80        6.70      1.31 o 
   6   8   7        0.26        3.11      1.40 o 
   7   8   7        0.03        3.27      2.08 o 
   8   8   7        3.75        1.82      1.94 o 
  -3   9   7        0.02        0.51      2.92 o 
  -2   9   7        8.28        9.03      2.99 o 
  -1   9   7        0.00        2.09      1.44 o 
   0   9   7       57.39       55.35      5.30 o 
   1   9   7        9.35        9.95      3.89 o 
   2   9   7       12.00        8.04      2.37 o 
   3   9   7       19.92       20.98      5.83 o 
   4   9   7        2.35        2.61      1.38 o 
   5   9   7        3.04        3.75      1.77 o 
   6   9   7        6.86        6.76      4.07 o 
   7   9   7        0.00       -0.90      2.97 o 
   8   9   7        0.57        2.61      2.02 o 
  -1  10   7        2.40        2.78      2.67 o 
   0  10   7        0.11        2.48      1.83 o 
   1  10   7        1.64        2.26      1.80 o 
   2  10   7       54.35       55.54      5.91 o 
   3  10   7        5.89        5.95      1.85 o 
   4  10   7        0.06        4.02      1.87 o 
   5  10   7        0.59        2.90      2.00 o 
   6  10   7        0.76        7.18      3.27 o 
   7  10   7        0.18       -0.41      2.70 o 
   0  11   7        0.40        2.99      1.76 o 
   1  11   7        2.92        4.09      4.21 o 
   2  11   7        0.37        3.04      2.09 o 
   3  11   7        0.74        2.05      3.46 o 
   4  11   7        1.31        2.65      2.06 o 
   5  11   7        5.52        7.44      3.73 o 
   6  11   7        0.35       -1.79      3.16 o 
  -5  -7   8        1.93        3.77      2.10 o 
  -4  -7   8        0.11        5.73      4.20 o 
  -3  -7   8        0.06       -0.47      2.72 o 
  -2  -7   8        1.08        2.15      3.08 o 
  -1  -7   8        0.38        2.70      1.85 o 
  -6  -6   8       25.05       29.91      5.83 o 
  -5  -6   8        1.22       -0.65      2.51 o 
  -4  -6   8        1.72        4.57      3.03 o 
  -3  -6   8        1.89        1.32      1.85 o 
  -2  -6   8        2.84        0.14      1.80 o 
  -1  -6   8        0.67        1.07      1.87 o 
   0  -6   8        0.09        1.04      1.83 o 
   1  -6   8        0.29       -1.16      1.92 o 
  -7  -5   8        0.93        0.45      1.71 o 
  -6  -5   8        0.20        7.99      3.30 o 
  -5  -5   8        4.04        4.33      2.10 o 
  -4  -5   8       38.04       50.77      4.93 o 
  -3  -5   8        5.59        4.65      0.98 o 
  -2  -5   8       22.06       18.69      3.03 o 
  -1  -5   8        2.27        3.04      2.48 o 
   0  -5   8        0.13        2.16      2.07 o 
   1  -5   8        3.74        4.27      2.31 o 
   2  -5   8        0.43        1.64      2.50 o 
   3  -5   8        0.09        0.51      3.54 o 
  -7  -4   8        2.73        2.83      2.00 o 
  -6  -4   8        0.73       -1.46      1.99 o 
  -5  -4   8        4.85       -1.54      1.79 o 
  -4  -4   8       16.63       15.15      2.66 o 
  -3  -4   8        9.80        8.01      1.33 o 
  -2  -4   8        3.26        3.30      1.37 o 
  -1  -4   8       37.29       42.52      4.39 o 
   0  -4   8        1.77        2.51      1.77 o 
   1  -4   8        3.64        2.45      4.50 o 
   2  -4   8        3.11        4.29      2.02 o 
   3  -4   8        1.42        4.63      2.12 o 
   4  -4   8        0.23       -0.89      1.43 o 
  -8  -3   8        0.00        2.77      1.83 o 
  -7  -3   8       21.63       18.95      4.10 o 
  -6  -3   8       23.42       18.13      3.13 o 
  -5  -3   8        4.07        6.49      1.95 o 
  -4  -3   8       34.10       34.20      4.61 o 
  -3  -3   8        0.31        0.26      1.09 o 
  -2  -3   8      179.38      183.75      4.56 o 
  -1  -3   8      107.63      115.15      4.64 o 
   0  -3   8        9.83        8.60      2.11 o 
   1  -3   8        4.91        4.78      2.54 o 
   2  -3   8       21.49       20.74      2.90 o 
   3  -3   8       13.62       14.10      2.46 o 
   4  -3   8        7.41       12.44      4.04 o 
   5  -3   8        0.48        0.36      2.28 o 
  -8  -2   8        0.95        3.63      3.84 o 
  -7  -2   8       19.36       15.82      4.12 o 
  -6  -2   8        0.32       -0.36      1.84 o 
  -5  -2   8        5.89        5.65      2.05 o 
  -4  -2   8        2.27        2.41      1.45 o 
  -3  -2   8       34.63       34.51      2.10 o 
  -2  -2   8        0.17        1.36      1.24 o 
  -1  -2   8        3.85        2.20      1.35 o 
   0  -2   8        1.93        0.80      2.38 o 
   1  -2   8        0.95        1.54      2.80 o 
   2  -2   8       87.12       77.18      5.43 o 
   3  -2   8       16.03       12.21      3.32 o 
   4  -2   8        2.46        2.89      2.20 o 
   5  -2   8        0.48        0.81      2.38 o 
  -8  -1   8        6.04        6.00      2.08 o 
  -7  -1   8       27.20       28.92      6.42 o 
  -6  -1   8        0.26        4.71      3.65 o 
  -5  -1   8       17.98       15.50      2.73 o 
  -4  -1   8        0.25        3.50      2.13 o 
  -3  -1   8        4.98        4.66      1.60 o 
  -2  -1   8       28.61       28.18      1.91 o 
  -1  -1   8      112.57      138.02      7.74 o 
   0  -1   8        0.01        1.42      1.39 o 
   1  -1   8       49.98       59.00      8.18 o 
   2  -1   8       10.62        9.81      2.72 o 
   3  -1   8       37.30       33.68      4.54 o 
   4  -1   8      130.02      126.36      6.85 o 
   5  -1   8        0.13        1.89      1.74 o 
   6  -1   8        3.81        7.18      2.64 o 
  -8   0   8        0.28        5.47      1.84 o 
  -7   0   8       13.57       16.80      5.75 o 
  -6   0   8        4.29        3.62      2.02 o 
  -5   0   8        5.24        4.85      1.05 o 
  -4   0   8       32.45       37.01      2.53 o 
  -3   0   8        6.43        5.30      1.31 o 
  -2   0   8        5.30        4.45      1.32 o 
  -1   0   8        0.07        0.59      1.10 o 
   0   0   8       99.19       91.69      2.81 o 
   1   0   8        0.46       -1.75      1.77 o 
   2   0   8       28.18       20.90      3.40 o 
   3   0   8        8.74        8.89      3.27 o 
   4   0   8       86.32       89.42      7.75 o 
   5   0   8        7.26        3.75      3.97 o 
   6   0   8        1.40        0.45      1.40 o 
  -7   1   8        5.28        3.59      1.79 o 
  -6   1   8       18.18       15.50      2.20 o 
  -5   1   8       41.11       41.86      3.63 o 
  -4   1   8        7.39        5.77      1.23 o 
  -3   1   8        8.42       10.40      1.32 o 
  -2   1   8       92.84       81.92      3.11 o 
  -1   1   8       28.80       27.13      3.99 o 
   0   1   8       13.86       10.07      1.21 o 
   1   1   8       13.32       16.61      1.72 o 
   2   1   8        3.88        4.10      2.44 o 
   3   1   8        0.58        1.70      2.64 o 
   4   1   8        0.78        0.45      2.09 o 
   5   1   8       50.57       52.87      9.08 o 
   6   1   8       21.64       23.50      3.69 o 
   7   1   8        1.11        0.29      1.95 o 
  -7   2   8        0.24        2.93      3.89 o 
  -6   2   8        0.88        0.86      1.07 o 
  -5   2   8        3.14        0.20      1.59 o 
  -4   2   8        6.82        8.18      1.86 o 
  -3   2   8       29.62       30.78      2.42 o 
  -2   2   8      104.20      124.95      4.04 o 
  -1   2   8       11.97        8.37      1.18 o 
   0   2   8        6.44        3.46      1.10 o 
   1   2   8        3.27        2.14      0.81 o 
   2   2   8        0.33        0.75      0.68 o 
   3   2   8       93.40      104.93      5.84 o 
   4   2   8        4.40        3.91      1.99 o 
   5   2   8        0.41        1.54      1.94 o 
   6   2   8        1.89       -0.03      1.80 o 
   7   2   8        1.94       10.24      3.45 o 
  -7   3   8        0.00        8.27      3.94 o 
  -6   3   8        0.98        1.00      2.26 o 
  -5   3   8       25.45       22.94      2.46 o 
  -4   3   8       31.26       34.70      2.78 o 
  -3   3   8      110.79      128.89      9.16 o 
  -2   3   8      100.34       90.47      3.79 o 
  -1   3   8        0.07        1.07      1.76 o 
   0   3   8      104.03      114.07      3.27 o 
   1   3   8      337.77      357.77      9.31 o 
   2   3   8        3.35        2.68      1.23 o 
   3   3   8       47.64       51.21      2.66 o 
   4   3   8       53.00       55.12      4.19 o 
   5   3   8       69.14       69.75      3.86 o 
   6   3   8        0.45        0.11      1.90 o 
   7   3   8       13.35        7.67      3.11 o 
   8   3   8        5.48        2.88      2.67 o 
  -6   4   8        0.56        2.50      2.03 o 
  -5   4   8        0.26        4.75      2.22 o 
  -4   4   8       21.59       23.76      3.36 o 
  -3   4   8       33.23       32.12      2.71 o 
  -2   4   8        3.17        1.86      2.22 o 
  -1   4   8       73.02       74.31      2.76 o 
   0   4   8      113.20      118.78      3.00 o 
   1   4   8      144.49      150.50      3.87 o 
   2   4   8       31.50       29.11      1.94 o 
   3   4   8        0.12       -0.73      0.81 o 
   4   4   8       21.26       22.27      2.35 o 
   5   4   8        1.82        0.02      1.25 o 
   6   4   8        1.13        1.83      1.91 o 
   7   4   8        7.18        3.85      2.06 o 
   8   4   8        1.40        4.69      4.43 o 
  -6   5   8        1.05        4.86      2.57 o 
  -5   5   8       15.65       17.18      4.19 o 
  -4   5   8        0.94        0.29      1.79 o 
  -3   5   8      109.04      112.16      5.02 o 
  -2   5   8        5.51        6.16      2.86 o 
  -1   5   8       34.21       33.99      3.72 o 
   0   5   8       11.75        8.27      3.16 o 
   1   5   8       19.91       22.66      2.37 o 
   2   5   8      282.94      298.02      8.97 o 
   3   5   8      136.50      124.05      3.79 o 
   4   5   8        3.75        6.66      1.46 o 
   5   5   8       26.99       24.28      2.48 o 
   6   5   8        8.83        9.35      1.81 o 
   7   5   8        2.91        4.39      1.85 o 
   8   5   8       10.21       15.45      5.37 o 
  -5   6   8        9.46        9.12      3.01 o 
  -4   6   8        5.32        5.34      2.47 o 
  -3   6   8        1.40        5.50      3.27 o 
  -2   6   8       57.73       61.37      4.64 o 
  -1   6   8        4.78        5.04      4.47 o 
   0   6   8      109.43      109.02      6.69 o 
   1   6   8        4.33        2.71      1.44 o 
   2   6   8       91.90       95.25      4.20 o 
   3   6   8       18.95       25.56      2.51 o 
   4   6   8       57.60       65.35      2.90 o 
   5   6   8       57.96       45.88      3.13 o 
   6   6   8       13.37       16.07      2.01 o 
   7   6   8        3.63        3.78      1.32 o 
   8   6   8       13.25       14.88      4.67 o 
  -4   7   8        6.77        7.73      1.84 o 
  -3   7   8        4.54        4.56      1.18 o 
  -2   7   8       10.44       12.61      2.53 o 
  -1   7   8       17.67       14.26      4.77 o 
   0   7   8        5.93        7.23      1.74 o 
   1   7   8        2.21        2.38      1.74 o 
   2   7   8       43.31       45.48      4.38 o 
   3   7   8       11.37       12.86      1.53 o 
   4   7   8        7.05        7.93      1.57 o 
   5   7   8       41.83       35.49      2.29 o 
   6   7   8        5.37        6.00      1.47 o 
   7   7   8        0.31       -0.62      1.25 o 
   8   7   8        3.60        7.28      3.37 o 
  -4   8   8        1.21        4.71      3.15 o 
  -3   8   8        1.15        0.28      2.88 o 
  -2   8   8        0.00        0.04      2.00 o 
  -1   8   8        0.52        8.71      4.07 o 
   0   8   8        0.11        0.83      3.36 o 
   1   8   8        1.25        3.18      2.01 o 
   2   8   8       85.72       89.44      7.73 o 
   3   8   8        1.40        3.39      1.51 o 
   4   8   8       15.60       16.55      1.97 o 
   5   8   8        0.51        0.89      1.18 o 
   6   8   8        0.00        0.48      1.80 o 
   7   8   8        2.48        1.77      1.80 o 
   8   8   8        5.26        6.00      2.11 o 
  -3   9   8        0.00        2.78      2.07 o 
  -2   9   8        2.28        2.15      3.16 o 
  -1   9   8        4.69        5.24      2.01 o 
   0   9   8       24.62       33.70      4.90 o 
   1   9   8       16.51       16.54      2.90 o 
   2   9   8       14.16       14.63      2.23 o 
   3   9   8        0.18        3.44      1.83 o 
   4   9   8        1.05       -1.28      1.77 o 
   5   9   8        3.77        2.06      1.40 o 
   6   9   8       10.07        9.14      2.17 o 
   7   9   8        5.14        4.63      2.72 o 
  -1  10   8        0.92        2.13      1.93 o 
   0  10   8        1.04        0.43      2.41 o 
   1  10   8        0.66        2.72      5.65 o 
   2  10   8        4.31        4.75      2.12 o 
   3  10   8        8.91        9.91      1.91 o 
   4  10   8        3.71        4.05      2.21 o 
   5  10   8        0.49        0.36      3.30 o 
   6  10   8        0.93        1.92      3.21 o 
   7  10   8        2.34        1.94      2.77 o 
   1  11   8        1.38        4.15      1.95 o 
   2  11   8       22.16       21.53      4.51 o 
   3  11   8       15.31       16.84      2.94 o 
   4  11   8        0.53        3.10      2.25 o 
   5  11   8        0.24        3.99      3.47 o 
  -5  -6   9        1.30        1.97      2.64 o 
  -4  -6   9        2.76        3.16      3.84 o 
  -3  -6   9        2.53        5.16      3.73 o 
  -2  -6   9        0.16        0.56      1.00 o 
  -1  -6   9        0.11        3.19      1.78 o 
   0  -6   9        1.63        3.26      2.62 o 
  -6  -5   9        3.88        2.97      2.13 o 
  -5  -5   9        0.84        0.68      1.93 o 
  -4  -5   9        2.76        1.80      2.22 o 
  -3  -5   9        0.16       -1.27      1.40 o 
  -2  -5   9        0.06       -0.88      1.51 o 
  -1  -5   9       10.73        8.63      4.03 o 
   0  -5   9        5.55        8.07      1.75 o 
   1  -5   9        1.07        3.02      2.29 o 
   2  -5   9        1.44       -0.51      2.05 o 
  -7  -4   9        0.23       -2.18      2.18 o 
  -6  -4   9        0.41        1.23      2.08 o 
  -5  -4   9       11.07       10.18      2.55 o 
  -4  -4   9       64.06       68.30      6.60 o 
  -3  -4   9        9.65       11.79      2.30 o 
  -2  -4   9       19.13       17.72      2.21 o 
  -1  -4   9       28.71       24.26      5.68 o 
   0  -4   9        0.96        1.48      1.63 o 
   1  -4   9        5.13        3.92      1.19 o 
   2  -4   9        1.03        1.53      2.36 o 
   3  -4   9        0.02        1.82      1.89 o 
  -7  -3   9        7.37        8.62      2.15 o 
  -6  -3   9       12.45       11.68      3.05 o 
  -5  -3   9        8.95        9.24      3.50 o 
  -4  -3   9        0.11        0.85      1.14 o 
  -3  -3   9        0.74        2.78      1.81 o 
  -2  -3   9       59.16       59.13      3.81 o 
  -1  -3   9        0.34       -2.07      2.07 o 
   0  -3   9        7.67        4.66      1.50 o 
   1  -3   9        0.41        0.71      1.84 o 
   2  -3   9        1.36       -0.68      1.90 o 
   3  -3   9        0.09        4.19      2.40 o 
   4  -3   9        0.11        5.49      2.09 o 
  -7  -2   9        0.88        1.53      3.82 o 
  -6  -2   9        2.75        4.60      1.32 o 
  -5  -2   9        8.63        7.86      2.11 o 
  -4  -2   9        0.00        0.93      1.56 o 
  -3  -2   9       40.67       40.74      2.89 o 
  -2  -2   9      154.41      161.36      4.31 o 
  -1  -2   9       23.99       22.45      2.41 o 
   0  -2   9       14.53       17.85      2.36 o 
   1  -2   9        3.58        5.63      1.97 o 
   2  -2   9        8.71       10.39      3.15 o 
   3  -2   9        1.80        2.20      0.94 o 
   4  -2   9        4.42        3.49      3.10 o 
   5  -2   9        0.11       -0.86      4.50 o 
  -7  -1   9        0.18       -1.44      2.41 o 
  -6  -1   9        0.36       -0.64      1.61 o 
  -5  -1   9       39.36       53.30      7.07 o 
  -4  -1   9       54.86       61.62      3.15 o 
  -3  -1   9        3.18        5.88      1.43 o 
  -2  -1   9       27.11       23.56      2.02 o 
  -1  -1   9        6.95        8.79      2.29 o 
   0  -1   9      461.37      481.67     16.97 o 
   1  -1   9       12.58        8.91      3.10 o 
   2  -1   9       77.00       71.19      5.39 o 
   3  -1   9       15.32       12.24      1.94 o 
   4  -1   9        1.81        4.03      2.16 o 
   5  -1   9        4.29        3.52      4.63 o 
  -7   0   9        4.39        5.00      1.91 o 
  -6   0   9        2.19        3.33      2.96 o 
  -5   0   9        2.96        3.89      1.26 o 
  -4   0   9       18.02       20.03      2.00 o 
  -3   0   9      185.55      203.85      5.05 o 
  -2   0   9       93.29       85.94      3.55 o 
  -1   0   9       12.23       15.49      1.57 o 
   0   0   9      138.40      139.88      3.72 o 
   1   0   9        6.55        5.29      2.16 o 
   2   0   9        3.25        5.09      3.40 o 
   3   0   9        9.46        6.96      2.48 o 
   4   0   9        6.35        6.58      4.24 o 
   5   0   9        2.24        3.02      1.91 o 
   6   0   9        0.11        4.65      1.87 o 
  -7   1   9        1.87        1.16      1.08 o 
  -6   1   9        4.81        1.83      1.49 o 
  -5   1   9       20.53       17.70      2.30 o 
  -4   1   9       21.01       18.63      2.83 o 
  -3   1   9      436.26      454.89     16.21 o 
  -2   1   9      135.88      133.65      3.96 o 
  -1   1   9        4.19        1.57      1.08 o 
   0   1   9        5.84        3.94      0.93 o 
   1   1   9      137.47      139.53      3.69 o 
   2   1   9      128.57      108.92      6.67 o 
   3   1   9       22.36       22.84      3.66 o 
   4   1   9       58.70       57.39      4.79 o 
   5   1   9        0.24        1.45      1.32 o 
   6   1   9       46.70       51.30      7.59 o 
   7   1   9        2.24        2.41      1.71 o 
  -7   2   9        4.33        6.95      3.99 o 
  -6   2   9        0.34       -0.25      1.16 o 
  -5   2   9       58.87       55.14      4.09 o 
  -4   2   9       10.70       11.18      3.26 o 
  -3   2   9       95.50       88.04      3.02 o 
  -2   2   9        1.13        1.22      1.08 o 
  -1   2   9       40.85       35.61      2.05 o 
   0   2   9      137.04      126.54      4.59 o 
   1   2   9        0.00        0.92      1.48 o 
   2   2   9        1.22        0.21      0.70 o 
   3   2   9        3.69        4.43      3.72 o 
   4   2   9       35.44       37.77      3.41 o 
   5   2   9        4.23        8.00      2.54 o 
   6   2   9       57.30       59.83     13.59 o 
   7   2   9        0.41        1.35      1.63 o 
  -7   3   9        0.01        0.80      3.21 o 
  -6   3   9        1.16        0.82      1.89 o 
  -5   3   9        6.42        3.76      1.92 o 
  -4   3   9       13.42       13.06      2.18 o 
  -3   3   9      119.87      116.87      3.46 o 
  -2   3   9        0.02        0.48      0.96 o 
  -1   3   9       20.80       15.45      1.53 o 
   0   3   9        3.39        4.49      1.07 o 
   1   3   9        7.63        8.24      1.78 o 
   2   3   9        3.14        1.76      0.95 o 
   3   3   9       90.87       93.54      2.94 o 
   4   3   9        5.61        7.89      4.06 o 
   5   3   9        8.85        7.88      3.27 o 
   6   3   9        4.58       12.22      3.29 o 
   7   3   9       12.47       12.79      3.56 o 
  -6   4   9        1.86        3.57      2.30 o 
  -5   4   9        0.36       -0.39      1.92 o 
  -4   4   9        1.02        3.10      3.59 o 
  -3   4   9       35.92       32.45      3.01 o 
  -2   4   9        0.01        3.32      1.10 o 
  -1   4   9       14.51       16.75      1.71 o 
   0   4   9       59.97       61.12      5.43 o 
   1   4   9       19.21       17.02      2.47 o 
   2   4   9       10.79       10.19      1.25 o 
   3   4   9        0.31        2.78      0.99 o 
   4   4   9        4.99        4.77      1.20 o 
   5   4   9        9.96       15.01      2.78 o 
   6   4   9        3.92        6.01      2.00 o 
   7   4   9        0.43        4.28      2.35 o 
  -6   5   9        0.02       -1.96      1.96 o 
  -5   5   9        3.18        0.44      2.54 o 
  -4   5   9        0.10        1.08      1.96 o 
  -3   5   9       34.05       31.28      3.09 o 
  -2   5   9       79.47       93.85      4.38 o 
  -1   5   9      125.45      110.91     10.25 o 
   0   5   9       79.46       86.99      3.87 o 
   1   5   9        6.87        7.44      1.39 o 
   2   5   9        9.49        9.56      2.51 o 
   3   5   9       18.00       17.16      2.60 o 
   4   5   9        9.51        9.51      1.48 o 
   5   5   9        5.51        6.04      1.50 o 
   6   5   9        1.55        1.17      2.13 o 
   7   5   9        0.71        0.88      1.83 o 
   8   5   9        8.02        9.18      3.63 o 
  -5   6   9        9.35        6.85      4.28 o 
  -4   6   9        0.00       -1.42      1.97 o 
  -3   6   9        5.62        8.28      2.62 o 
  -2   6   9        0.17        3.57      1.65 o 
  -1   6   9        0.64        2.74      1.73 o 
   0   6   9        6.54       13.38      4.80 o 
   1   6   9       27.48       30.33      3.01 o 
   2   6   9       71.92       67.16      5.05 o 
   3   6   9        0.27        2.96      1.04 o 
   4   6   9        4.89        4.74      1.34 o 
   5   6   9        8.71        7.13      1.53 o 
   6   6   9        1.43        1.09      1.27 o 
   7   6   9       14.64       14.34      2.87 o 
   8   6   9        2.41        5.70      4.46 o 
  -4   7   9        2.21        1.83      1.68 o 
  -3   7   9        0.00        0.19      2.15 o 
  -2   7   9        0.07       -0.02      1.36 o 
  -1   7   9       65.12       65.18      5.40 o 
   0   7   9       41.74       40.85      5.77 o 
   1   7   9        1.58        0.68      1.34 o 
   2   7   9      158.91      179.27      5.64 o 
   3   7   9        1.92        3.68      1.26 o 
   4   7   9      110.03      111.53      5.31 o 
   5   7   9        1.09        6.82      2.67 o 
   6   7   9        5.21        1.29      1.39 o 
   7   7   9       17.84       22.08      2.96 o 
   8   7   9        0.03       -0.65      2.62 o 
  -3   8   9        1.66        4.15      2.20 o 
  -2   8   9        1.34       -0.65      2.96 o 
  -1   8   9        0.51        3.99      2.01 o 
   0   8   9        5.44       11.43      6.10 o 
   1   8   9       79.27       88.74      8.36 o 
   2   8   9       13.74       13.45      4.02 o 
   3   8   9       21.30       30.03      3.59 o 
   4   8   9       73.07       67.87     11.62 o 
   5   8   9        0.69        1.43      1.19 o 
   6   8   9        7.90        8.52      2.21 o 
   7   8   9        2.71        3.23      1.86 o 
  -2   9   9        0.60        1.59      2.97 o 
  -1   9   9        9.00        9.51      4.38 o 
   0   9   9        2.03        1.48      1.59 o 
   1   9   9       76.54       72.12      5.57 o 
   2   9   9       14.66       18.71      2.77 o 
   3   9   9        6.22        8.78      3.03 o 
   4   9   9        0.12        1.66      1.17 o 
   5   9   9        0.02        3.08      2.23 o 
   6   9   9        5.41        3.90      1.75 o 
   7   9   9        1.72        3.42      2.07 o 
  -1  10   9        0.00        1.70      1.79 o 
   0  10   9        0.15       -1.81      3.34 o 
   1  10   9        1.99       -0.40      2.20 o 
   2  10   9        1.19        1.49      1.74 o 
   3  10   9        2.82        1.48      2.62 o 
   4  10   9       11.37       13.81      2.88 o 
   5  10   9        2.59        6.79      2.08 o 
   6  10   9        6.18        7.41      3.60 o 
   1  11   9        0.54        1.75      2.57 o 
   2  11   9        5.72        2.18      1.85 o 
   3  11   9        7.23        5.91      2.28 o 
   4  11   9        0.61        3.77      2.55 o 
   5  11   9        0.00        4.28      3.42 o 
  -2  -6  10        0.11       10.34      4.69 o 
  -5  -5  10        0.00        1.20      2.02 o 
  -4  -5  10        0.10       -0.49      2.90 o 
  -3  -5  10        0.61       -0.70      3.27 o 
  -2  -5  10        9.96        9.23      2.42 o 
  -1  -5  10       13.91        9.24      3.42 o 
   0  -5  10        2.44        1.26      1.70 o 
   1  -5  10        1.84        3.56      3.95 o 
  -6  -4  10        0.12        2.82      4.30 o 
  -5  -4  10        0.09        3.88      2.63 o 
  -4  -4  10       28.77       27.53      5.83 o 
  -3  -4  10        4.06        3.96      1.33 o 
  -2  -4  10        6.51        4.43      2.18 o 
  -1  -4  10       11.85       11.29      2.35 o 
   0  -4  10       11.72       12.05      3.72 o 
   1  -4  10        0.03        2.38      1.38 o 
   2  -4  10        1.50        0.65      2.15 o 
  -7  -3  10        0.92        2.06      2.12 o 
  -6  -3  10        0.14       -0.44      2.01 o 
  -5  -3  10        8.11        6.34      2.65 o 
  -4  -3  10       49.70       59.35      4.01 o 
  -3  -3  10        0.96        1.08      1.20 o 
  -2  -3  10        9.05        9.00      3.06 o 
  -1  -3  10       25.38       25.37      6.47 o 
   0  -3  10        0.27        1.54      3.07 o 
   1  -3  10        0.33       -0.36      1.95 o 
   2  -3  10        0.31        1.01      1.51 o 
   3  -3  10        2.75        2.07      1.92 o 
  -7  -2  10        0.13        4.19      1.44 o 
  -6  -2  10        2.14        2.04      1.96 o 
  -5  -2  10        0.00        6.66      1.84 o 
  -4  -2  10        0.32        2.00      1.27 o 
  -3  -2  10       20.42       17.86      1.69 o 
  -2  -2  10      158.81      165.97      4.44 o 
  -1  -2  10        0.12        2.19      1.75 o 
   0  -2  10       20.54       20.01      2.44 o 
   1  -2  10       20.57       19.13      4.12 o 
   2  -2  10        0.91        2.08      1.85 o 
   3  -2  10        0.00        2.73      1.99 o 
   4  -2  10        1.49        3.20      3.93 o 
  -7  -1  10        0.18        2.82      2.45 o 
  -6  -1  10        3.16        7.41      2.74 o 
  -5  -1  10       30.88       30.88      3.46 o 
  -4  -1  10       24.29       21.45      4.55 o 
  -3  -1  10       41.72       39.17      4.91 o 
  -2  -1  10        7.64        5.61      1.43 o 
  -1  -1  10        4.73        4.64      1.19 o 
   0  -1  10       25.34       17.01      3.19 o 
   1  -1  10        3.49        5.32      2.14 o 
   2  -1  10        0.07        2.65      2.20 o 
   3  -1  10        2.66        2.90      3.06 o 
   4  -1  10        0.02       -0.05      2.00 o 
   5  -1  10        0.05       -0.14      1.27 o 
  -7   0  10        1.12        2.04      1.75 o 
  -6   0  10        4.43        3.77      2.10 o 
  -5   0  10        5.43        3.84      1.17 o 
  -4   0  10       13.50       10.57      1.55 o 
  -3   0  10        1.64        1.00      1.26 o 
  -2   0  10       13.46       13.57      1.69 o 
  -1   0  10      102.18      112.47      3.40 o 
   0   0  10      248.61      221.31      6.60 o 
   1   0  10       45.39       52.09      4.04 o 
   2   0  10       16.41       16.92      3.50 o 
   3   0  10        3.33        7.45      2.68 o 
   4   0  10        9.16       10.50      3.58 o 
   5   0  10        0.05        2.28      1.86 o 
  -7   1  10        0.22       -2.64      3.42 o 
  -6   1  10        8.85        6.95      3.91 o 
  -5   1  10        0.54        1.09      1.26 o 
  -4   1  10       42.13       47.55      3.35 o 
  -3   1  10       10.13       15.05      2.00 o 
  -2   1  10       62.80       66.35      2.82 o 
  -1   1  10       60.99       63.12      2.62 o 
   0   1  10       37.51       37.80      1.98 o 
   1   1  10        0.18        4.27      3.82 o 
   2   1  10      144.03      148.83      7.65 o 
   3   1  10        6.61        6.08      2.31 o 
   4   1  10       12.53       16.13      2.99 o 
   5   1  10        0.84        1.66      2.07 o 
   6   1  10        2.13        3.43      2.07 o 
  -7   2  10        0.16        2.75      3.53 o 
  -6   2  10        7.25        9.49      4.04 o 
  -5   2  10       15.48       14.56      1.76 o 
  -4   2  10       75.75       77.35      3.28 o 
  -3   2  10       30.14       22.60      1.72 o 
  -2   2  10       12.07       10.08      1.87 o 
  -1   2  10       47.50       39.82      2.19 o 
   0   2  10        2.06        4.03      1.47 o 
   1   2  10       25.33       24.31      2.54 o 
   2   2  10       61.97       58.57      3.85 o 
   3   2  10      167.39      180.94      6.28 o 
   4   2  10       44.79       45.10      5.60 o 
   5   2  10        0.59       -1.09      2.09 o 
   6   2  10        0.55        5.21      2.51 o 
  -6   3  10       10.62        0.10      2.96 o 
  -5   3  10        0.41       -1.28      3.19 o 
  -4   3  10       33.64       32.50      4.74 o 
  -3   3  10        0.00       -1.02      1.02 o 
  -2   3  10        9.77        9.00      1.55 o 
  -1   3  10       99.75       91.77      3.07 o 
   0   3  10       11.28       11.02      1.11 o 
   1   3  10        9.49        8.72      1.66 o 
   2   3  10       26.53       29.57      4.40 o 
   3   3  10       27.70       24.57      3.97 o 
   4   3  10      412.22      437.09     19.14 o 
   5   3  10        1.36        2.50      2.02 o 
   6   3  10        4.68        6.46      2.54 o 
   7   3  10        1.87        1.96      2.58 o 
  -6   4  10        0.26        3.84      3.60 o 
  -5   4  10        2.50        3.20      4.37 o 
  -4   4  10        4.12        5.50      2.00 o 
  -3   4  10      102.64      108.99      7.77 o 
  -2   4  10       10.88       10.13      1.40 o 
  -1   4  10        0.37        1.90      0.99 o 
   0   4  10       80.84       73.04      3.81 o 
   1   4  10      213.83      231.18      6.16 o 
   2   4  10       64.20       65.25      4.54 o 
   3   4  10       26.94       28.05      2.56 o 
   4   4  10       78.20       85.16      5.76 o 
   5   4  10        4.30        8.88      3.89 o 
   6   4  10        0.33        4.54      2.49 o 
   7   4  10        0.94        1.62      2.05 o 
  -5   5  10        3.60        3.07      3.64 o 
  -4   5  10        1.06        2.87      2.04 o 
  -3   5  10        0.18       -0.14      2.89 o 
  -2   5  10       30.76       33.12      4.65 o 
  -1   5  10       28.84       27.94      3.19 o 
   0   5  10        0.43       -0.92      0.92 o 
   1   5  10      119.78      127.12      4.25 o 
   2   5  10        0.28        1.41      1.03 o 
   3   5  10        6.97        5.78      1.73 o 
   4   5  10        2.53        3.80      1.23 o 
   5   5  10       16.58       24.97      6.91 o 
   6   5  10        7.86       10.08      2.49 o 
   7   5  10        0.65        1.87      1.91 o 
  -5   6  10        0.92       -0.17      2.96 o 
  -4   6  10        1.75        2.90      2.96 o 
  -3   6  10        0.26        0.07      1.98 o 
  -2   6  10       14.23       16.01      2.59 o 
  -1   6  10       57.40       58.99      8.23 o 
   0   6  10        3.75        2.85      1.17 o 
   1   6  10       10.06        9.25      2.31 o 
   2   6  10       29.05       27.78      2.02 o 
   3   6  10       15.21       16.41      2.37 o 
   4   6  10        3.83        5.70      1.32 o 
   5   6  10        3.96        3.88      1.29 o 
   6   6  10        5.22        8.52      2.70 o 
   7   6  10        0.21        0.41      4.55 o 
  -4   7  10        0.51        1.80      1.74 o 
  -3   7  10        1.65        4.64      2.37 o 
  -2   7  10        0.01        1.25      1.12 o 
  -1   7  10       26.32       28.33      3.61 o 
   0   7  10       18.99       20.61      2.72 o 
   1   7  10       82.48       86.21      7.26 o 
   2   7  10        3.11        2.54      1.07 o 
   3   7  10        3.18        3.00      1.41 o 
   4   7  10        0.10        1.62      1.45 o 
   5   7  10        0.96        0.86      1.29 o 
   6   7  10        0.48        1.77      1.36 o 
   7   7  10        1.01        1.03      1.80 o 
  -3   8  10        0.61        2.07      3.08 o 
  -2   8  10        3.20        6.20      2.78 o 
  -1   8  10        0.17        2.72      1.89 o 
   0   8  10        0.98        0.12      1.41 o 
   1   8  10       54.97       75.04     11.91 o 
   2   8  10       26.41       27.68      3.50 o 
   3   8  10       10.94        8.17      2.19 o 
   4   8  10        5.97        4.60      1.12 o 
   5   8  10        1.51        7.80      1.61 o 
   6   8  10        0.00       -1.25      1.25 o 
   7   8  10        0.49        0.88      2.54 o 
  -2   9  10        0.44        4.02      3.53 o 
  -1   9  10        2.63       10.36      4.83 o 
   0   9  10        4.98        3.32      1.37 o 
   1   9  10        0.02       -0.19      2.23 o 
   2   9  10       61.57       64.81      5.78 o 
   3   9  10       18.32       22.57      4.72 o 
   4   9  10       10.62       10.99      3.42 o 
   5   9  10        0.04        3.23      4.33 o 
   6   9  10       10.85       10.25      2.72 o 
  -1  10  10        7.58       17.58      5.55 o 
   0  10  10        0.04        3.54      2.15 o 
   1  10  10        2.87        1.99      2.35 o 
   2  10  10        0.10        1.95      1.89 o 
   3  10  10        0.07        4.85      1.93 o 
   4  10  10        2.22        0.46      2.94 o 
   5  10  10        0.24       -1.06      1.89 o 
   6  10  10       19.25       23.51      4.82 o 
   2  11  10        1.26       -0.55      1.61 o 
   3  11  10        7.11        2.67      4.30 o 
   4  11  10        2.50        4.57      2.24 o 
  -3  -5  11        0.12        3.11      3.27 o 
  -2  -5  11        2.00        3.19      3.29 o 
  -1  -5  11        2.91        2.23      1.31 o 
  -5  -4  11        0.35        1.58      2.03 o 
  -4  -4  11        0.86        1.50      3.45 o 
  -3  -4  11        3.15        4.69      3.86 o 
  -2  -4  11        1.31        1.43      1.84 o 
  -1  -4  11       15.07       15.53      4.99 o 
   0  -4  11        0.07        2.03      3.63 o 
   1  -4  11        4.51        7.77      2.57 o 
  -6  -3  11        1.54        3.19      2.13 o 
  -5  -3  11        4.74        4.92      2.13 o 
  -4  -3  11        1.31        2.99      1.91 o 
  -3  -3  11        1.68        2.35      1.62 o 
  -2  -3  11       13.34       14.36      2.27 o 
  -1  -3  11       24.35       26.33      3.63 o 
   0  -3  11       12.88        9.93      4.64 o 
   1  -3  11        0.01       -0.54      3.40 o 
   2  -3  11        0.03        0.97      2.37 o 
  -6  -2  11        2.95        3.55      2.84 o 
  -5  -2  11       19.07       25.86      4.35 o 
  -4  -2  11        3.94        3.40      2.23 o 
  -3  -2  11        0.99        1.77      1.47 o 
  -2  -2  11        2.85        0.42      1.66 o 
  -1  -2  11        4.14        3.93      1.87 o 
   0  -2  11        0.90        0.03      1.90 o 
   1  -2  11        7.84       11.21      2.58 o 
   2  -2  11        1.86        3.80      1.83 o 
   3  -2  11        1.26        4.72      2.29 o 
  -6  -1  11        4.95        3.21      2.09 o 
  -5  -1  11        1.18        0.74      3.94 o 
  -4  -1  11        0.20        1.93      1.31 o 
  -3  -1  11       23.17       23.76      2.23 o 
  -2  -1  11       46.08       53.68      2.72 o 
  -1  -1  11        3.43        5.02      2.16 o 
   0  -1  11        5.30        4.25      2.15 o 
   1  -1  11        0.62       -1.37      2.00 o 
   2  -1  11       21.58       18.89      4.04 o 
   3  -1  11       11.69        6.43      2.80 o 
   4  -1  11        2.50        3.95      2.07 o 
  -6   0  11        3.08       -0.14      1.70 o 
  -5   0  11        8.68        7.81      2.11 o 
  -4   0  11       15.32       14.78      1.99 o 
  -3   0  11       35.44       33.44      2.26 o 
  -2   0  11        0.22        2.79      1.47 o 
  -1   0  11       13.61        9.52      2.27 o 
   0   0  11       60.97       58.32      5.76 o 
   1   0  11        0.46        1.18      1.94 o 
   2   0  11        0.11       -0.35      1.93 o 
   3   0  11        2.21        6.38      3.29 o 
   4   0  11        0.70        3.68      1.95 o 
   5   0  11        0.06        0.91      1.46 o 
  -6   1  11        1.67        2.04      1.61 o 
  -5   1  11        0.02       -0.70      2.04 o 
  -4   1  11       26.60       29.94      2.48 o 
  -3   1  11       20.61       24.34      3.60 o 
  -2   1  11       13.78       13.59      3.84 o 
  -1   1  11       95.03       94.53      4.04 o 
   0   1  11       19.51       13.90      1.59 o 
   1   1  11       15.70       13.55      3.04 o 
   2   1  11       10.48        8.85      2.31 o 
   3   1  11        3.68        3.90      2.23 o 
   4   1  11        1.37        6.28      2.62 o 
   5   1  11        3.62        4.94      1.32 o 
  -6   2  11        0.35       -1.50      3.11 o 
  -5   2  11        1.38        1.02      1.30 o 
  -4   2  11        9.52        8.47      1.62 o 
  -3   2  11        8.50        7.68      1.55 o 
  -2   2  11        3.75        2.15      1.30 o 
  -1   2  11        0.41        2.38      1.86 o 
   0   2  11       12.17       14.18      1.65 o 
   1   2  11       32.72       33.16      3.88 o 
   2   2  11      227.62      262.55      9.99 o 
   3   2  11        4.17       10.22      2.48 o 
   4   2  11       11.90        9.87      2.39 o 
   5   2  11        6.09        8.09      5.37 o 
   6   2  11        6.04        3.56      2.00 o 
  -6   3  11        0.00       -0.52      3.24 o 
  -5   3  11        0.09       -0.57      2.77 o 
  -4   3  11        3.10        4.02      2.07 o 
  -3   3  11        1.10        1.52      1.20 o 
  -2   3  11        8.15        7.44      1.60 o 
  -1   3  11      105.98      112.83      3.52 o 
   0   3  11      101.26       96.66      4.10 o 
   1   3  11       65.51       64.71      3.13 o 
   2   3  11        8.43        4.02      2.08 o 
   3   3  11       14.95       23.32      7.82 o 
   4   3  11        0.72       -0.57      2.06 o 
   5   3  11        0.02        2.76      2.73 o 
   6   3  11       12.67       13.14      2.90 o 
  -5   4  11        3.42        6.66      2.23 o 
  -4   4  11        0.77        1.86      3.15 o 
  -3   4  11        3.33        3.81      2.15 o 
  -2   4  11       15.58       19.65      3.40 o 
  -1   4  11       14.05       13.48      2.40 o 
   0   4  11       16.80       16.01      1.67 o 
   1   4  11        3.21        4.53      2.11 o 
   2   4  11        4.00        3.62      1.06 o 
   3   4  11      174.58      186.60     10.17 o 
   4   4  11        9.29       12.04      2.24 o 
   5   4  11       21.47       27.49      3.40 o 
   6   4  11        0.04        3.13      4.81 o 
  -5   5  11        0.03       -1.23      2.46 o 
  -4   5  11        9.14       12.50      3.59 o 
  -3   5  11        7.54        6.91      2.48 o 
  -2   5  11        0.70        1.21      1.95 o 
  -1   5  11        6.86        9.07      1.96 o 
   0   5  11       73.44       69.69      3.11 o 
   1   5  11       13.57       11.18      1.37 o 
   2   5  11       33.87       33.98      2.94 o 
   3   5  11       27.11       25.73      2.29 o 
   4   5  11        0.04       -0.08      1.76 o 
   5   5  11        0.00       -0.86      3.32 o 
   6   5  11       29.85       38.94      5.49 o 
   7   5  11       13.81       12.26      2.49 o 
  -4   6  11        1.02        3.03      2.20 o 
  -3   6  11       15.77       25.20      5.71 o 
  -2   6  11        0.09        0.96      3.71 o 
  -1   6  11       59.12       55.46      4.97 o 
   0   6  11       25.39       27.60      3.71 o 
   1   6  11        0.50       -0.73      1.91 o 
   2   6  11        1.16        0.80      1.84 o 
   3   6  11       66.83       71.08      3.58 o 
   4   6  11       36.39       43.46      2.50 o 
   5   6  11        6.78        8.59      2.66 o 
   6   6  11        7.28        2.27      2.11 o 
   7   6  11       22.80       35.10      3.97 o 
  -4   7  11        0.18        1.63      2.17 o 
  -3   7  11        0.00        2.20      2.93 o 
  -2   7  11        2.01        3.58      2.09 o 
  -1   7  11        0.58        3.18      4.00 o 
   0   7  11        1.19        4.15      2.38 o 
   1   7  11       44.58       35.27      9.42 o 
   2   7  11       14.41       19.37      3.41 o 
   3   7  11       64.16       76.85      4.31 o 
   4   7  11       10.53       10.07      1.63 o 
   5   7  11        0.18        0.76      1.44 o 
   6   7  11        0.59        2.14      2.00 o 
   7   7  11        0.00       -0.01      1.85 o 
  -3   8  11        0.22        2.00      2.07 o 
  -2   8  11        1.62        2.47      2.72 o 
  -1   8  11        1.68       -0.54      1.61 o 
   0   8  11        1.12        0.27      1.44 o 
   1   8  11       75.26       73.35     18.85 o 
   2   8  11        1.56       -1.05      2.26 o 
   3   8  11        7.74        6.36      1.78 o 
   4   8  11        4.04        5.75      1.53 o 
   5   8  11        8.78        8.17      1.96 o 
   6   8  11        1.33        4.16      2.27 o 
  -2   9  11        0.47        3.85      2.36 o 
  -1   9  11        0.59        6.95      2.67 o 
   0   9  11        0.10        2.42      2.34 o 
   1   9  11        4.80        5.78      2.18 o 
   2   9  11        5.02        9.67      3.02 o 
   3   9  11       14.64       10.73      4.65 o 
   4   9  11        0.87        3.71      6.29 o 
   5   9  11        4.77        6.70      2.12 o 
   6   9  11        0.01       -1.64      1.64 o 
   0  10  11        0.59        4.30      2.36 o 
   1  10  11        2.22        2.87      1.59 o 
   2  10  11        0.86        2.37      1.91 o 
   3  10  11        9.03        5.97      3.63 o 
   4  10  11        0.37       -0.69      2.05 o 
   5  10  11        8.67        9.52      2.35 o 
  -3  -4  12        1.59        5.26      3.19 o 
  -2  -4  12        0.17        4.80      3.21 o 
  -1  -4  12       11.54        9.79      4.87 o 
  -5  -3  12        0.08       -2.75      2.93 o 
  -4  -3  12        0.83        3.45      3.42 o 
  -2  -3  12        0.07        1.40      1.94 o 
  -1  -3  12        1.98        2.56      1.53 o 
   0  -3  12        5.69        4.75      2.46 o 
   1  -3  12        1.03        3.99      1.96 o 
  -5  -2  12        0.45        1.04      2.57 o 
  -4  -2  12        0.05       -0.99      1.85 o 
  -3  -2  12        0.14        3.84      2.12 o 
  -2  -2  12        3.22        0.61      1.69 o 
  -1  -2  12        1.75        6.35      3.46 o 
   0  -2  12        5.10        6.72      3.24 o 
   1  -2  12        3.04        0.98      1.70 o 
   2  -2  12        3.76       -0.36      2.83 o 
  -6  -1  12        0.10        1.53      2.01 o 
  -5  -1  12        0.01        1.78      1.92 o 
  -4  -1  12        4.00        4.99      2.90 o 
  -3  -1  12        0.79       -0.52      1.21 o 
  -2  -1  12        3.44        2.41      2.06 o 
  -1  -1  12        0.23        3.35      2.02 o 
   0  -1  12        0.05        1.40      2.08 o 
   1  -1  12        1.38        5.12      3.25 o 
   2  -1  12        0.06        2.93      2.54 o 
   3  -1  12        6.73        7.34      2.05 o 
  -6   0  12        0.91        1.80      1.94 o 
  -5   0  12        1.50        2.28      3.82 o 
  -4   0  12        1.26        2.99      1.36 o 
  -3   0  12        4.25        7.86      2.12 o 
  -2   0  12        3.95        5.12      1.52 o 
  -1   0  12       22.26       20.39      4.99 o 
   0   0  12       19.59       12.56      2.27 o 
   1   0  12       20.21       21.34      2.74 o 
   2   0  12        1.32        0.85      2.02 o 
   3   0  12       31.78       30.60      8.11 o 
   4   0  12        0.07        3.50      1.91 o 
  -6   1  12        0.08        4.02      3.37 o 
  -5   1  12        1.43        3.52      2.00 o 
  -4   1  12       13.89       12.02      2.45 o 
  -3   1  12       16.46       16.21      1.92 o 
  -2   1  12        0.90        1.34      1.28 o 
  -1   1  12        1.36        2.65      3.30 o 
   0   1  12       53.75       59.91      4.08 o 
   1   1  12        2.86        2.16      2.07 o 
   2   1  12        1.61        2.98      2.23 o 
   3   1  12        1.12        1.91      2.11 o 
   4   1  12        2.78        6.07      2.29 o 
   5   1  12        1.88        5.73      2.57 o 
  -6   2  12        0.15        7.00      3.58 o 
  -5   2  12        3.79       11.66      3.63 o 
  -4   2  12        8.85       10.09      1.85 o 
  -3   2  12       57.99       64.07      3.89 o 
  -2   2  12        2.08        4.20      1.41 o 
  -1   2  12       17.39       17.06      2.66 o 
   0   2  12        0.32        2.99      1.65 o 
   1   2  12        1.95        4.14      3.32 o 
   2   2  12       63.23       57.22      6.29 o 
   3   2  12       45.18       60.30      8.26 o 
   4   2  12        3.61        4.99      6.51 o 
   5   2  12        0.54        1.82      2.23 o 
  -5   3  12        0.01        1.01      1.95 o 
  -4   3  12        2.16        5.49      2.48 o 
  -3   3  12        0.76       -0.09      1.22 o 
  -2   3  12        5.69        8.43      2.21 o 
  -1   3  12       44.59       48.57      2.49 o 
   0   3  12       21.39       18.64      1.82 o 
   1   3  12       50.81       48.55      4.53 o 
   2   3  12       54.27       43.07      4.30 o 
   3   3  12        4.63        4.29      2.23 o 
   4   3  12        0.30       -1.07      2.03 o 
   5   3  12        0.51        1.94      2.26 o 
   6   3  12        0.11        1.42      2.28 o 
  -5   4  12        1.75        0.44      1.91 o 
  -4   4  12        0.02        1.61      2.09 o 
  -3   4  12        1.34        2.10      2.05 o 
  -2   4  12        5.71        7.31      2.58 o 
  -1   4  12       21.67       21.36      2.02 o 
   0   4  12        4.96        4.40      1.24 o 
   1   4  12        4.94        3.13      1.34 o 
   2   4  12        0.41       -0.02      0.94 o 
   3   4  12        3.67        2.59      2.05 o 
   4   4  12       67.09       59.61      3.88 o 
   5   4  12        1.74        2.73      3.05 o 
   6   4  12        0.24        0.77      2.03 o 
  -4   5  12        0.93        4.60      5.05 o 
  -3   5  12        2.62        2.55      2.17 o 
  -2   5  12        6.35        2.70      2.16 o 
  -1   5  12        5.14        6.52      1.89 o 
   0   5  12        1.01        3.76      1.08 o 
   1   5  12       78.87       82.30      5.06 o 
   2   5  12       24.04       22.95      2.31 o 
   3   5  12       18.16       20.88      2.53 o 
   4   5  12        5.94        9.77      4.69 o 
   5   5  12        2.27        2.93      3.01 o 
   6   5  12        8.53        1.91      2.28 o 
  -4   6  12        1.46        4.65      2.31 o 
  -3   6  12        0.45       -0.19      2.07 o 
  -2   6  12        0.39        2.48      2.19 o 
  -1   6  12        2.79        5.51      1.85 o 
   0   6  12        8.52       10.50      3.19 o 
   1   6  12        9.89       12.62      3.28 o 
   2   6  12        0.28        0.53      1.03 o 
   3   6  12        0.96        0.85      1.49 o 
   4   6  12        2.62        0.63      1.79 o 
   5   6  12       10.36        4.30      3.06 o 
   6   6  12       34.06       36.24      8.69 o 
  -3   7  12        2.88        2.53      2.01 o 
  -2   7  12        1.86       -0.31      1.96 o 
  -1   7  12        0.32        1.79      1.62 o 
   0   7  12       17.00       17.55      5.39 o 
   1   7  12        8.49        5.77      2.58 o 
   2   7  12        2.61        1.98      1.35 o 
   3   7  12        3.93        2.68      1.42 o 
   4   7  12        0.73        2.65      1.52 o 
   5   7  12        3.04        6.24      2.38 o 
   6   7  12       10.20        6.29      2.41 o 
  -2   8  12        0.65        2.23      2.57 o 
  -1   8  12        0.48        2.07      2.40 o 
   0   8  12       19.50       10.54      4.04 o 
   1   8  12        3.03        2.74      1.92 o 
   2   8  12        2.14       -0.60      1.95 o 
   3   8  12        0.13        0.46      1.97 o 
   4   8  12        1.62        1.18      1.61 o 
   5   8  12       18.84       12.85      2.71 o 
  -1   9  12        0.92        4.30      1.63 o 
   0   9  12       22.19       27.84      6.34 o 
   1   9  12       14.88       17.27      2.69 o 
   2   9  12        0.18        2.96      1.86 o 
   3   9  12        3.27        3.07      2.37 o 
   4   9  12        0.24        0.23      1.92 o 
   5   9  12       18.40       17.35      2.85 o 
   1  10  12        4.03        5.11      1.85 o 
   2  10  12        0.60        1.29      1.64 o 
   3  10  12       11.84        7.26      1.51 o 
   4  10  12        0.17       -0.24      5.51 o 
  -2  -3  13       10.51        5.21      3.29 o 
  -4  -2  13        0.24        1.14      3.08 o 
  -3  -2  13        0.10        0.80      2.80 o 
  -2  -2  13        0.83        1.05      1.85 o 
  -1  -2  13        5.65        5.66      2.33 o 
   0  -2  13        3.19        2.97      1.80 o 
   1  -2  13        2.35        0.42      1.48 o 
  -5  -1  13        0.06        2.10      2.03 o 
  -4  -1  13        0.59        1.57      1.79 o 
  -3  -1  13        0.22        1.21      1.76 o 
  -2  -1  13        3.33        1.64      3.58 o 
  -1  -1  13        0.87        2.47      2.13 o 
   0  -1  13        0.07        0.43      2.46 o 
   1  -1  13        1.92        5.51      2.30 o 
   2  -1  13        0.27        0.88      1.60 o 
  -5   0  13        0.00        2.29      2.19 o 
  -4   0  13        6.02        8.13      1.99 o 
  -3   0  13        0.03        0.86      1.38 o 
  -2   0  13        0.00        4.01      2.04 o 
  -1   0  13        5.19        5.91      3.45 o 
   0   0  13        0.28        5.44      2.49 o 
   1   0  13        0.91        2.71      2.32 o 
   2   0  13        8.34       15.41      2.67 o 
   3   0  13        1.79        3.20      2.35 o 
  -5   1  13        7.25        6.40      3.21 o 
  -4   1  13        5.07        5.83      1.73 o 
  -3   1  13        4.22        5.18      1.65 o 
  -2   1  13       14.71       20.18      3.44 o 
  -1   1  13        0.03       -1.62      2.80 o 
   0   1  13        3.49        5.84      2.14 o 
   1   1  13        2.92        4.50      2.13 o 
   2   1  13        0.00        1.92      2.35 o 
   3   1  13        2.37        3.63      3.32 o 
   4   1  13        1.58        6.54      2.85 o 
  -5   2  13        8.47        5.99      3.32 o 
  -4   2  13       19.58       12.99      2.91 o 
  -3   2  13        0.05        0.22      1.21 o 
  -2   2  13        9.37       10.62      1.65 o 
  -1   2  13       10.63        9.70      2.56 o 
   0   2  13        2.38        0.83      1.87 o 
   1   2  13        0.34        1.12      2.11 o 
   2   2  13        0.58        5.37      2.23 o 
   3   2  13        1.78        3.37      5.35 o 
   4   2  13        2.84        2.14      2.27 o 
  -5   3  13       10.92       13.32      3.91 o 
  -4   3  13        1.99        0.83      1.96 o 
  -3   3  13        1.20        0.57      4.77 o 
  -2   3  13        0.82        3.01      1.45 o 
  -1   3  13        6.59        7.68      1.57 o 
   0   3  13        2.18        4.14      1.29 o 
   1   3  13        0.45        1.86      6.38 o 
   2   3  13        4.70        4.77      2.15 o 
   3   3  13       32.70       38.34      7.77 o 
   4   3  13        2.32        4.81      2.33 o 
   5   3  13        8.16       11.27      2.69 o 
  -4   4  13        0.05        0.81      2.02 o 
  -3   4  13        0.12        0.21      1.89 o 
  -2   4  13        5.05        7.53      3.28 o 
  -1   4  13        4.74        3.98      1.35 o 
   0   4  13        1.75        0.76      0.89 o 
   1   4  13       17.54       17.73      2.36 o 
   2   4  13       34.13       34.70      3.17 o 
   3   4  13       44.58       41.39     12.80 o 
   4   4  13       24.64       25.72      6.09 o 
   5   4  13        3.48        5.47      2.48 o 
  -4   5  13        0.35        2.84      4.10 o 
  -3   5  13        9.14       11.37      2.51 o 
  -2   5  13        0.59        1.83      2.23 o 
  -1   5  13        3.27        0.01      1.70 o 
   0   5  13        2.43        1.62      1.49 o 
   1   5  13       11.76       10.12      1.55 o 
   2   5  13        0.46        0.95      1.08 o 
   3   5  13        3.86        4.67      1.98 o 
   5   5  13        0.00       -0.30      2.05 o 
  -3   6  13        0.16        1.65      1.87 o 
  -2   6  13        0.68        2.86      3.18 o 
  -1   6  13        0.26        2.15      2.79 o 
   0   6  13        0.19       -1.24      1.53 o 
   1   6  13       15.26        7.54      3.81 o 
   2   6  13        2.57        1.83      4.04 o 
   3   6  13        5.17       10.48      3.13 o 
   4   6  13        0.13        1.06      1.86 o 
   5   6  13        0.05        2.82      3.24 o 
  -2   7  13        0.18        1.77      2.26 o 
  -1   7  13        1.15        3.55      1.98 o 
   0   7  13        0.38        1.62      2.76 o 
   1   7  13        0.14        0.37      1.87 o 
   2   7  13        1.69        3.35      1.98 o 
   3   7  13       31.00       30.71     11.08 o 
   4   7  13       10.33       11.95      3.71 o 
   5   7  13        8.67        9.56      3.25 o 
  -1   8  13        5.40        8.07      2.79 o 
   0   8  13        4.45        5.08      2.44 o 
   1   8  13       13.18        8.38      3.36 o 
   2   8  13        2.62        4.56      2.14 o 
   3   8  13       15.09       14.29      2.73 o 
   4   8  13        2.54        4.63      2.48 o 
   5   8  13        0.01        0.08      3.06 o 
   0   9  13        9.61        9.13      5.30 o 
   1   9  13       12.16        8.89      3.40 o 
   2   9  13        3.04        3.13      1.93 o 
   3   9  13        0.40       -1.06      1.93 o 
   4   9  13        2.34        0.37      1.82 o 
  -3  -1  14        1.28       -2.10      2.57 o 
  -2  -1  14        0.05        3.75      2.09 o 
  -1  -1  14        1.35        1.17      1.98 o 
   0  -1  14        0.02       -1.45      2.18 o 
  -3   0  14        0.33        1.39      1.82 o 
  -2   0  14        1.61        1.49      4.81 o 
  -1   0  14        0.80        2.43      2.64 o 
   0   0  14        4.28        6.36      2.28 o 
   1   0  14        0.04       -0.22      2.31 o 
   2   0  14        7.73        8.38      4.12 o 
  -4   1  14        1.73        3.42      2.96 o 
  -3   1  14        0.01        1.28      1.85 o 
  -2   1  14        0.01        0.98      1.92 o 
  -1   1  14        6.45        6.30      2.36 o 
   0   1  14        0.71        1.36      2.46 o 
   1   1  14        0.02        2.56      2.07 o 
   2   1  14        1.09        1.97      2.31 o 
   3   1  14        2.37        4.73      2.53 o 
  -4   2  14        0.94        5.47      2.21 o 
  -3   2  14        4.55        8.64      2.33 o 
  -2   2  14        4.72        6.83      1.68 o 
  -1   2  14        0.36       -1.09      1.66 o 
   0   2  14        0.72        2.90      2.00 o 
   1   2  14        0.49       -0.92      1.87 o 
   2   2  14        0.02        3.33      3.56 o 
   3   2  14        2.27        4.23      3.19 o 
  -4   3  14        0.98        2.55      2.88 o 
  -3   3  14        1.17        1.59      1.72 o 
  -2   3  14        0.01        1.20      1.68 o 
  -1   3  14        0.67        0.46      1.14 o 
   0   3  14        1.44        1.30      2.11 o 
   1   3  14        1.77        4.89      2.33 o 
   2   3  14       25.27       24.00      3.93 o 
   3   3  14       15.09        6.34      2.35 o 
   4   3  14        0.04        4.93      2.34 o 
  -3   4  14        0.00        0.62      1.91 o 
  -2   4  14        0.02        1.32      1.84 o 
  -1   4  14        2.40        1.69      1.89 o 
   0   4  14       17.76       17.88      3.50 o 
   1   4  14        0.88        1.00      1.84 o 
   2   4  14       16.58       14.62      4.80 o 
   3   4  14       18.19       14.95      2.92 o 
   4   4  14        0.35        2.34      2.30 o 
  -3   5  14        0.42        5.05      2.22 o 
  -2   5  14        6.26        4.43      1.76 o 
  -1   5  14       22.68       20.51      4.51 o 
   0   5  14        8.72       10.73      4.64 o 
   1   5  14        0.81        2.43      2.23 o 
   2   5  14       24.82       26.74      8.19 o 
   3   5  14        2.56        1.88      2.26 o 
   4   5  14        2.65        5.20      2.59 o 
  -2   6  14        3.80        4.76      1.98 o 
  -1   6  14        1.57        1.53      1.59 o 
   0   6  14        4.17        2.65      2.32 o 
   1   6  14        8.46        5.70      3.29 o 
   2   6  14        3.61        3.08      3.55 o 
   3   6  14        0.99        1.35      3.84 o 
   4   6  14        0.07        2.73      2.26 o 
  -2   7  14        0.09        1.79      1.96 o 
  -1   7  14        4.83        2.29      3.21 o 
   0   7  14        3.15        5.05      2.99 o 
   1   7  14        2.14       -0.16      1.83 o 
   2   7  14        0.31        3.08      1.50 o 
   3   7  14        6.59        4.23      3.81 o 
   4   7  14        4.36        4.64      3.84 o 
   0   8  14        2.25        6.25      2.20 o 
   1   8  14        0.35       -0.98      3.91 o 
   2   8  14        0.00        6.03      1.72 o 
   3   8  14        8.94        6.90      3.60 o 
   4   8  14        3.51        3.21      3.91 o 
  -2   1  15        5.11        5.67      2.08 o 
  -1   1  15        1.34        2.92      2.03 o 
   0   1  15        0.18        0.81      3.47 o 
   1   1  15        2.78        1.76      2.22 o 
  -3   2  15        0.52       -0.57      2.77 o 
  -2   2  15        2.97        1.43      3.20 o 
  -1   2  15        0.22       -0.44      1.74 o 
   0   2  15        0.58       -0.46      1.86 o 
   1   2  15        2.14        7.32      3.65 o 
   2   2  15        0.09       -0.55      2.27 o 
  -3   3  15        0.08        0.44      2.63 o 
  -2   3  15        0.64        6.66      3.50 o 
  -1   3  15        1.86        1.89      3.03 o 
   0   3  15        0.73       -1.17      1.88 o 
   1   3  15        0.08       -1.92      1.92 o 
   2   3  15        5.48       -0.46      2.09 o 
  -2   4  15        0.02        1.00      1.84 o 
  -1   4  15        2.84        7.34      3.76 o 
   0   4  15        1.05        4.38      4.30 o 
   1   4  15        0.09        1.91      2.10 o 
   2   4  15        0.40       -1.25      2.04 o 
   3   4  15        0.14       -1.03      2.86 o 
  -2   5  15        1.02        1.09      1.42 o 
  -1   5  15        0.13        2.16      1.80 o 
   0   5  15        0.06        1.27      3.21 o 
   1   5  15        1.05        6.14      4.07 o 
   3   5  15        0.04        1.15      2.42 o 
  -1   6  15        0.04       -0.04      1.01 o 
   0   6  15        0.01        2.76      1.60 o 
   1   6  15        1.51        4.85      4.25 o 
   2   6  15        3.34        4.80      3.81 o 
   3   6  15        1.67        6.48      4.04 o 
   0   7  15        0.13        5.68      2.56 o 
   2   7  15        6.12        6.25      3.94 o 
                                                 
